# Supplementary material for: Excessive miR-25-3p maturation via N6-methyladenosine stimulated by cigarette smoke promotes pancreatic cancer progression
Source: Nat Commun. 2019 Apr 23;10:1858. doi: 10.1038/s41467-019-09712-x (PMC6478927; doi:10.1038/s41467-019-09712-x)
Supplement: Supplementary file 4 — Supplementary Data 1 [file 41467_2019_9712_MOESM4_ESM.xlsx]

## Sheet: Supplementary Data 1
Supplementary Data 1: Characteristics of individuals with pancreatic ductal adenocarcinoma in this study.
Sample ID	Gender	Age (year)	Smoking Statusa	Drinking Statusa	TNM stageb	Survival status	Survival time (month)	miR-25-3p levelc
PDAC_G1	Male	69	Smoker	Nondrinker	II	Deceased	7	High
PDAC_G2	Female	69	Smoker	Nondrinker	II	Deceased	9	High
PDAC_G3	Male	39	Nonsmoker	Nondrinker	I	Alive	40	High
PDAC_G4	Female	60	Smoker	Nondrinker	IV	Deceased	2	High
PDAC_G5	Male	65	Nonsmoker	Nondrinker	II	Deceased	39	High
PDAC_G6	Female	56	Nonsmoker	Nondrinker	II	Deceased	10	High
PDAC_G7	Female	50	Smoker	Nondrinker	II	Deceased	9	High
PDAC_G8	Male	62	Smoker	Drinker	I	Deceased	1	High
PDAC_G9	Female	66	Smoker	Nondrinker	I	Deceased	10	High
PDAC_G10	Female	62	Nonsmoker	Nondrinker	II	Deceased	25	Low
PDAC_G11	Male	63	Smoker	Nondrinker	II	Alive	10	High
PDAC_G12	Male	48	Nonsmoker	Nondrinker	II	Deceased	14	Low
PDAC_G13	Male	72	Smoker	Nondrinker	II	Alive	10	Low
PDAC_G14	Male	38	Nonsmoker	Drinker	II	Alive	13	Low
PDAC_G15	Male	28	Smoker	Drinker	II	Deceased	17	Low
PDAC_G16	Male	38	Nonsmoker	Nondrinker	II	Deceased	8	High
PDAC_G17	Male	44	Nonsmoker	Nondrinker	II	Deceased	24	High
PDAC_G18	Female	59	Smoker	Drinker	II	Deceased	13	High
PDAC_G19	Male	64	Nonsmoker	Drinker	II	Deceased	14	High
PDAC_G20	Female	56	Nonsmoker	Nondrinker	II	Deceased	13	High
PDAC_G21	Female	62	Nonsmoker	Nondrinker	II	Alive	55	Low
PDAC_G22	Male	57	Smoker	Drinker	II	Deceased	9	Low
PDAC_G23	Female	72	Smoker	Nondrinker	II	Deceased	10	High
PDAC_G24	Male	68	Nonsmoker	Drinker	II	Deceased	17	High
PDAC_G25	Female	58	Nonsmoker	Nondrinker	II	Deceased	11	Low
PDAC_G26	Male	61	Smoker	Nondrinker	II	Deceased	4	High
PDAC_G27	Male	71	Nonsmoker	Drinker	II	Deceased	23	High
PDAC_G28	Female	62	Nonsmoker	Nondrinker	II	Deceased	17	High
PDAC_G29	Female	75	Smoker	Nondrinker	II	Deceased	8	High
PDAC_G30	Female	74	Smoker	Nondrinker	II	Deceased	9	High
PDAC_G31	Female	59	Nonsmoker	Nondrinker	II	Deceased	9	High
PDAC_G32	Female	61	Smoker	Nondrinker	IV	Deceased	8	High
PDAC_G33	Male	49	Nonsmoker	Nondrinker	II	Deceased	23	High
PDAC_G34	Female	67	Smoker	Nondrinker	II	Deceased	9	High
PDAC_G35	Male	49	Smoker	Drinker	II	Deceased	6	High
PDAC_G36	Female	73	Nonsmoker	Nondrinker	II	Deceased	10	High
PDAC_G37	Female	52	Nonsmoker	Nondrinker	II	Deceased	12	High
PDAC_G38	Male	62	Smoker	Nondrinker	II	Deceased	3	High
PDAC_G39	Male	64	Smoker	Drinker	II	Deceased	11	High
PDAC_G40	Female	59	Smoker	Nondrinker	II	Deceased	6	High
PDAC_G41	Male	66	Smoker	Nondrinker	II	Deceased	8	High
PDAC_G42	Male	53	Nonsmoker	Nondrinker	II	Deceased	18	High
PDAC_G43	Male	51	Nonsmoker	Nondrinker	II	Deceased	16	High
PDAC_G44	Female	46	Nonsmoker	Nondrinker	II	Deceased	14	High
PDAC_G45	Male	60	Nonsmoker	Nondrinker	II	Deceased	15	High
PDAC_G46	Male	73	Smoker	Nondrinker	II	Alive	5	Low
PDAC_G47	Male	61	Smoker	Drinker	II	Deceased	9	Low
PDAC_G48	Male	46	Nonsmoker	Nondrinker	II	Deceased	9	Low
PDAC_G49	Female	47	Nonsmoker	Nondrinker	III	Deceased	12	Low
PDAC_G50	Male	81	Smoker	Drinker	II	Deceased	9	High
PDAC_G51	Male	67	Nonsmoker	Nondrinker	II	Deceased	43	Low
PDAC_G52	Female	57	Nonsmoker	Nondrinker	II	Deceased	21	Low
PDAC_G53	Male	50	Nonsmoker	Nondrinker	I	Deceased	14	High
PDAC_G54	Male	57	Nonsmoker	Drinker	II	Alive	24	Low
PDAC_G55	Male	66	Nonsmoker	Nondrinker	II	Alive	39	Low
PDAC_G56	Male	41	Nonsmoker	Nondrinker	II	Deceased	7	Low
PDAC_G57	Female	58	Smoker	Nondrinker	IV	Alive	5	Low
PDAC_G58	Male	75	Smoker	Nondrinker	II	Alive	6	Low
PDAC_G59	Female	51	Nonsmoker	Nondrinker	II	Alive	28	Low
PDAC_G60	Female	51	Nonsmoker	Nondrinker	II	Deceased	29	High
PDAC_G61	Male	69	Smoker	Drinker	II	Alive	14	Low
PDAC_G62	Male	57	Nonsmoker	Nondrinker	II	Deceased	11	Low
PDAC_G63	Female	64	Nonsmoker	Nondrinker	III	Deceased	9	Low
PDAC_G64	Female	70	Nonsmoker	Nondrinker	II	Deceased	12	Low
PDAC_G65	Male	72	Smoker	Nondrinker	II	Deceased	13	Low
PDAC_G66	Male	67	Nonsmoker	Nondrinker	II	Deceased	11	High
PDAC_G67	Male	64	Nonsmoker	Nondrinker	II	Deceased	20	Low
PDAC_G68	Male	40	Smoker	Nondrinker	II	Alive	11	Low
PDAC_G69	Male	64	Nonsmoker	Nondrinker	IV	Deceased	9	High
PDAC_G70	Female	65	Nonsmoker	Nondrinker	II	Alive	5	Low
PDAC_G71	Male	61	Smoker	Drinker	II	Deceased	28	Low
PDAC_G72	Female	66	Nonsmoker	Nondrinker	II	Alive	6	Low
PDAC_G73	Male	63	Nonsmoker	Nondrinker	II	Deceased	10	Low
PDAC_G74	Female	62	Nonsmoker	Nondrinker	IV	Alive	9	Low
PDAC_G75	Female	69	Nonsmoker	Nondrinker	II	Alive	8	Low
PDAC_G76	Female	76	Nonsmoker	Nondrinker	II	Alive	5	Low
PDAC_G77	Male	69	Smoker	Nondrinker	II	Deceased	2	High
PDAC_G78	Male	47	Smoker	Nondrinker	III	Alive	2	Low
PDAC_G79	Male	62	Smoker	Drinker	II	Alive	7	Low
PDAC_G80	Male	52	Smoker	Nondrinker	IV	Alive	6	High
PDAC_G81	Female	54	Smoker	Nondrinker	II	Alive	6	High
PDAC_G82	Male	63	Smoker	Nondrinker	II	Alive	6	High
PDAC_G83	Female	34	Smoker	Nondrinker	I	Alive	6	High
PDAC_G84	Female	45	Nonsmoker	Nondrinker	IV	Alive	15	High
PDAC_G85	Female	59	Smoker	Nondrinker	IV	Alive	6	High
PDAC_G86	Male	57	Smoker	Nondrinker	III	Alive	5	High
PDAC_G87	Male	32	Nonsmoker	Nondrinker	II	Alive	4	Low
PDAC_G88	Male	71	Smoker	Nondrinker	IV	Alive	3	Low
PDAC_G89	Male	73	Nonsmoker	Drinker	IV	Alive	5	Low
PDAC_G90	Female	61	Nonsmoker	Nondrinker	II	Alive	4	Low
PDAC_G91	Female	62	Nonsmoker	Nondrinker	IV	Alive	21	Low
PDAC_G92	Female	76	Smoker	Nondrinker	IV	Alive	4	Low
PDAC_G93	Female	76	Nonsmoker	Nondrinker	II	Alive	7	Low
PDAC_G94	Female	71	Nonsmoker	Nondrinker	II	Deceased	10	Low
PDAC_G95	Male	71	Nonsmoker	Nondrinker	IV	Alive	5	Low
PDAC_G96	Male	77	Nonsmoker	Drinker	II	Deceased	18	Low
PDAC_G97	Male	59	Smoker	Drinker	II	Deceased	13	High
PDAC_G98	Female	58	Nonsmoker	Nondrinker	II	Alive	6	Low
PDAC_G99	Male	61	Nonsmoker	Nondrinker	II	Alive	8	Low
PDAC_G100	Male	73	Smoker	Drinker	II	Deceased	19	Low
PDAC_G101	Male	56	Nonsmoker	Nondrinker	I	Deceased	12	Low
PDAC_G102	Female	37	Nonsmoker	Nondrinker	I	Alive	10	Low
PDAC_B1	Female	42	Nonsmoker	Nondrinker	IV	Deceased	1	High
PDAC_B2	Female	58	Smoker	Drinker	II	Deceased	2	High
PDAC_B3	Male	64	Smoker	Drinker	III	Deceased	2	High
PDAC_B4	Male	71	Nonsmoker	Nondrinker	II	Deceased	2	High
PDAC_B5	Male	65	Nonsmoker	Drinker	II	Deceased	3	High
PDAC_B6	Male	62	Smoker	Drinker	III	Deceased	3	High
PDAC_B7	Male	50	Smoker	Drinker	IV	Deceased	3	High
PDAC_B8	Female	44	Nonsmoker	Nondrinker	IV	Deceased	3	High
PDAC_B9	Male	58	Nonsmoker	Nondrinker	IV	Deceased	3	High
PDAC_B10	Male	47	Nonsmoker	Drinker	II	Deceased	4	High
PDAC_B11	Male	79	Smoker	Drinker	IV	Deceased	5	High
PDAC_B12	Female	66	Nonsmoker	Nondrinker	II	Deceased	5	High
PDAC_B13	Female	56	Nonsmoker	Nondrinker	III	Deceased	5	High
PDAC_B14	Female	66	Nonsmoker	Nondrinker	I	Deceased	6	Low
PDAC_B15	Male	68	Nonsmoker	Drinker	I	Deceased	6	Low
PDAC_B16	Male	62	Smoker	Drinker	II	Deceased	6	High
PDAC_B17	Male	47	Smoker	Nondrinker	IV	Deceased	8	High
PDAC_B18	Male	60	Nonsmoker	Nondrinker	III	Alive	8	High
PDAC_B19	Male	72	Smoker	Nondrinker	II	Deceased	9	High
PDAC_B20	Male	79	Nonsmoker	Nondrinker	II	Deceased	9	High
PDAC_B21	Female	68	Nonsmoker	Nondrinker	II	Deceased	10	High
PDAC_B22	Female	81	Nonsmoker	Nondrinker	III	Deceased	11	High
PDAC_B23	Female	72	Nonsmoker	Nondrinker	I	Deceased	11	High
PDAC_B24	Male	45	Nonsmoker	Nondrinker	II	Deceased	11	High
PDAC_B25	Female	60	Nonsmoker	Nondrinker	I	Alive	13	High
PDAC_B26	Male	65	Nonsmoker	Nondrinker	II	Deceased	17	High
PDAC_B27	Female	48	Nonsmoker	Nondrinker	II	Deceased	17	High
PDAC_B28	Female	61	Nonsmoker	Nondrinker	II	Alive	18	High
PDAC_B29	Male	74	Nonsmoker	Nondrinker	I	Deceased	20	High
PDAC_B30	Female	75	Nonsmoker	Nondrinker	II	Deceased	21	High
PDAC_B31	Male	55	Smoker	Nondrinker	II	Deceased	23	High
PDAC_B32	Female	56	Nonsmoker	Nondrinker	III	Deceased	24	High
PDAC_B33	Female	69	Nonsmoker	Nondrinker	I	Deceased	28	Low
PDAC_B34	Female	70	Nonsmoker	Drinker	II	Alive	28	High
PDAC_B35	Female	66	Nonsmoker	Nondrinker	II	Deceased	34	Low
PDAC_B36	Male	65	Nonsmoker	Nondrinker	II	Deceased	38	High
PDAC_B37	Male	73	Smoker	Drinker	I	Alive	51	High
PDAC_B38	Male	59	Smoker	Drinker	II	Alive	60	Low
PDAC_B39	Male	46	Smoker	Drinker	I	Alive	65	High
PDAC_B40	Male	62	Nonsmoker	Nondrinker	II	Alive	66	Low
PDAC_B41	Male	63	Nonsmoker	Nondrinker	II	Deceased	11	Low
PDAC_B42	Male	47	Nonsmoker	Nondrinker	II	Deceased	11	Low
PDAC_B43	Female	82	Nonsmoker	Nondrinker	II	Deceased	11	Low
PDAC_B44	Male	61	Nonsmoker	Nondrinker	II	Deceased	12	Low
PDAC_B45	Male	74	Smoker	Drinker	I	Deceased	12	Low
PDAC_B46	Male	73	Nonsmoker	Nondrinker	II	Deceased	13	Low
PDAC_B47	Female	56	Nonsmoker	Nondrinker	II	Deceased	19	Low
PDAC_B48	Female	67	Nonsmoker	Nondrinker	IV	Deceased	26	Low
PDAC_B49	Male	72	Smoker	Drinker	III	Deceased	27	Low
PDAC_B50	Female	40	Nonsmoker	Nondrinker	IV	Deceased	3	Low
PDAC_B51	Male	54	Nonsmoker	Nondrinker	III	Deceased	3	Low
PDAC_B52	Female	74	Nonsmoker	Nondrinker	IV	Deceased	3	Low
PDAC_B53	Female	70	Nonsmoker	Nondrinker	I	Deceased	3	Low
PDAC_B54	Female	73	Nonsmoker	Nondrinker	IV	Deceased	3	Low
PDAC_B55	Female	67	Nonsmoker	Nondrinker	II	Alive	33	Low
PDAC_B56	Male	54	Nonsmoker	Nondrinker	II	Alive	34	Low
PDAC_B57	Male	68	Smoker	Drinker	III	Deceased	34	High
PDAC_B58	Female	63	Nonsmoker	Nondrinker	III	Alive	36	Low
PDAC_B59	Male	77	Smoker	Drinker	I	Deceased	36	Low
PDAC_B60	Male	57	Nonsmoker	Nondrinker	II	Alive	43	Low
PDAC_B61	Male	43	Nonsmoker	Nondrinker	II	Alive	45	Low
PDAC_B62	Male	64	Smoker	Drinker	III	Deceased	45	Low
PDAC_B63	Male	46	Smoker	Nondrinker	II	Alive	48	Low
PDAC_B64	Male	60	Nonsmoker	Nondrinker	I	Deceased	5	Low
PDAC_B65	Male	41	Nonsmoker	Nondrinker	III	Deceased	5	Low
PDAC_B66	Male	67	Smoker	Drinker	I	Alive	55	Low
PDAC_B67	Male	46	Smoker	Nondrinker	II	Deceased	6	High
PDAC_B68	Male	72	Smoker	Nondrinker	II	Deceased	6	High
PDAC_B69	Female	52	Nonsmoker	Nondrinker	II	Alive	68	Low
PDAC_B70	Male	59	Smoker	Drinker	II	Deceased	7	Low
PDAC_B71	Female	65	Nonsmoker	Nondrinker	II	Alive	71	Low
PDAC_B72	Male	66	Smoker	Drinker	II	Deceased	8	Low
PDAC_B73	Male	78	Nonsmoker	Nondrinker	II	Deceased	8	Low
aIndividuals who smoked an average of <1 cigarette/day and for <1 year in their lifetime were defined as nonsmokers; otherwise, they were defined as smokers. Individuals were classified as drinkers if they drank at least twice a week and continuously for at least 1 year during their lifetime; otherwise, they were defined as nondrinkers.
bTumor TNM staging were reviewed by at least 3 pathologists and defined according to the American Joint Committee on Cancer (AJCC) 7th edition.
cHigh is defined as ³median and low is as <median.
