# Supplementary material for: Excessive miR-25-3p maturation via N6-methyladenosine stimulated by cigarette smoke promotes pancreatic cancer progression
Source: Nat Commun. 2019 Apr 23;10:1858. doi: 10.1038/s41467-019-09712-x (PMC6478927; doi:10.1038/s41467-019-09712-x)
Supplement: Supplementary file 5 — Supplementary Data 2 [file 41467_2019_9712_MOESM5_ESM.xlsx]

## Sheet: 25-WT-PD
Supplementary Data 2: Mass spectrometry data for [A]pri-miR-25-interacting proteins
prot_acc	prot_name	species	prot_desc	prot_score	prot_matches	prot_sequences	prot_cover	prot_len	emPAI
sp|P60709|	ACTB	HUMAN	Actin, cytoplasmic 1 OS=Homo sapiens GN=ACTB PE=1 SV=1	18787	674	42	86.7	375	1292.03
sp|P68032|	ACTC	HUMAN	Actin, alpha cardiac muscle 1 OS=Homo sapiens GN=ACTC1 PE=1 SV=1	9105	395	29	59.2	377	86.68
sp|P68133|	ACTS	HUMAN	Actin, alpha skeletal muscle OS=Homo sapiens GN=ACTA1 PE=1 SV=1	9108	391	27	54.9	377	79.36
sp|P35579|	MYH9	HUMAN	Myosin-9 OS=Homo sapiens GN=MYH9 PE=1 SV=4	17059	492	185	69.5	1960	58.7
sp|P07951|	TPM2	HUMAN	Tropomyosin beta chain OS=Homo sapiens GN=TPM2 PE=1 SV=1	1254	40	29	64.8	284	28.06
sp|P08727|	K1C19	HUMAN	Keratin, type I cytoskeletal 19 OS=Homo sapiens GN=KRT19 PE=1 SV=4	3466	158	34	84.3	400	26.78
sp|P07437|	TBB5	HUMAN	Tubulin beta chain OS=Homo sapiens GN=TUBB PE=1 SV=2	2940	95	26	59.7	444	23.94
sp|P68371|	TBB4B	HUMAN	Tubulin beta-4B chain OS=Homo sapiens GN=TUBB4B PE=1 SV=1	2369	82	26	59.6	445	20.64
sp|P67936|	TPM4	HUMAN	Tropomyosin alpha-4 chain OS=Homo sapiens GN=TPM4 PE=1 SV=3	1034	36	25	69.8	248	18.71
sp|Q9BVA1|	TBB2B	HUMAN	Tubulin beta-2B chain OS=Homo sapiens GN=TUBB2B PE=1 SV=1	2044	78	25	59.6	445	14.61
sp|P08670|	VIME	HUMAN	Vimentin OS=Homo sapiens GN=VIM PE=1 SV=4	1593	57	36	74.2	466	14.52
sp|Q13885|	TBB2A	HUMAN	Tubulin beta-2A chain OS=Homo sapiens GN=TUBB2A PE=1 SV=1	2450	87	26	57.5	445	13.73
sp|P13645|	K1C10	HUMAN	Keratin, type I cytoskeletal 10 OS=Homo sapiens GN=KRT10 PE=1 SV=6	2776	111	34	49.5	584	13.39
sp|P68363|	TBA1B	HUMAN	Tubulin alpha-1B chain OS=Homo sapiens GN=TUBA1B PE=1 SV=1	2137	73	24	52.8	451	11.75
sp|P06753|	TPM3	HUMAN	Tropomyosin alpha-3 chain OS=Homo sapiens GN=TPM3 PE=1 SV=2	926	32	21	52.6	285	11.12
sp|Q71U36|	TBA1A	HUMAN	Tubulin alpha-1A chain OS=Homo sapiens GN=TUBA1A PE=1 SV=1	2063	69	24	52.8	451	11.03
sp|P04350|	TBB4A	HUMAN	Tubulin beta-4A chain OS=Homo sapiens GN=TUBB4A PE=1 SV=2	1842	66	24	57	444	10.59
sp|P09493|	TPM1	HUMAN	Tropomyosin alpha-1 chain OS=Homo sapiens GN=TPM1 PE=1 SV=2	985	34	22	48.9	284	10.27
sp|Q13509|	TBB3	HUMAN	Tubulin beta-3 chain OS=Homo sapiens GN=TUBB3 PE=1 SV=2	1985	69	25	57.8	450	10.11
sp|O14950|	ML12B	HUMAN	Myosin regulatory light chain 12B OS=Homo sapiens GN=MYL12B PE=1 SV=2	508	19	11	54.7	172	9.58
sp|P06733|	ENOA	HUMAN	Alpha-enolase OS=Homo sapiens GN=ENO1 PE=1 SV=2	1714	40	26	60.8	434	8.96
sp|Q562R1|	ACTBL	HUMAN	Beta-actin-like protein 2 OS=Homo sapiens GN=ACTBL2 PE=1 SV=2	2080	146	19	58.2	376	8.73
sp|Q9BUF5|	TBB6	HUMAN	Tubulin beta-6 chain OS=Homo sapiens GN=TUBB6 PE=1 SV=1	1530	58	22	56.3	446	8.41
sp|P35908|	K22E	HUMAN	Keratin, type II cytoskeletal 2 epidermal OS=Homo sapiens GN=KRT2 PE=1 SV=2	2117	82	38	64.2	639	7.65
sp|P04264|	K2C1	HUMAN	Keratin, type II cytoskeletal 1 OS=Homo sapiens GN=KRT1 PE=1 SV=6	3268	102	33	44.3	644	7.07
sp|P11142|	HSP7C	HUMAN	Heat shock cognate 71 kDa protein OS=Homo sapiens GN=HSPA8 PE=1 SV=1	2133	63	32	50.5	646	6.69
sp|O75369|	FLNB	HUMAN	Filamin-B OS=Homo sapiens GN=FLNB PE=1 SV=2	8347	273	125	60.8	2602	6.17
sp|P10809|	CH60	HUMAN	60 kDa heat shock protein, mitochondrial OS=Homo sapiens GN=HSPD1 PE=1 SV=2	1885	49	27	63.9	573	5.97
sp|P68104|	EF1A1	HUMAN	Elongation factor 1-alpha 1 OS=Homo sapiens GN=EEF1A1 PE=1 SV=1	1986	85	18	48.3	462	5.77
sp|Q6KB66|	K2C80	HUMAN	Keratin, type II cytoskeletal 80 OS=Homo sapiens GN=KRT80 PE=1 SV=2	2779	113	28	55.3	452	5.66
sp|P60660|	MYL6	HUMAN	Myosin light polypeptide 6 OS=Homo sapiens GN=MYL6 PE=1 SV=2	474	11	6	45	151	5.22
sp|P11021|	GRP78	HUMAN	78 kDa glucose-regulated protein OS=Homo sapiens GN=HSPA5 PE=1 SV=2	2179	66	34	54.9	654	5.18
sp|P52272|	HNRPM	HUMAN	Heterogeneous nuclear ribonucleoprotein M OS=Homo sapiens GN=HNRNPM PE=1 SV=3	1930	60	33	57.8	730	4.95
sp|Q15019|	2017-09-02	HUMAN	Septin-2 OS=Homo sapiens GN=SEPT2 PE=1 SV=1	853	24	18	59.6	361	4
sp|Q14247|	SRC8	HUMAN	Src substrate cortactin OS=Homo sapiens GN=CTTN PE=1 SV=2	1432	36	25	40.7	550	3.53
sp|P08238|	HS90B	HUMAN	Heat shock protein HSP 90-beta OS=Homo sapiens GN=HSP90AB1 PE=1 SV=4	1318	56	32	42.7	724	3.18
sp|P06396|	GELS	HUMAN	Gelsolin OS=Homo sapiens GN=GSN PE=1 SV=1	2491	59	27	50.3	782	3.16
sp|P06576|	ATPB	HUMAN	ATP synthase subunit beta, mitochondrial OS=Homo sapiens GN=ATP5B PE=1 SV=3	979	26	21	59.9	529	3.12
sp|P26599|	PTBP1	HUMAN	Polypyrimidine tract-binding protein 1 OS=Homo sapiens GN=PTBP1 PE=1 SV=1	1081	30	16	45.6	531	3.05
sp|P07355|	ANXA2	HUMAN	Annexin A2 OS=Homo sapiens GN=ANXA2 PE=1 SV=2	712	20	18	54.6	339	3.05
sp|Q13085|	ACACA	HUMAN	Acetyl-CoA carboxylase 1 OS=Homo sapiens GN=ACACA PE=1 SV=2	3824	137	102	50.8	2346	2.97
sp|Q96RQ3|	MCCA	HUMAN	Methylcrotonoyl-CoA carboxylase subunit alpha, mitochondrial OS=Homo sapiens GN=MCCC1 PE=1 SV=3	1232	44	28	45.5	725	2.89
sp|P25705|	ATPA	HUMAN	ATP synthase subunit alpha, mitochondrial OS=Homo sapiens GN=ATP5A1 PE=1 SV=1	1253	37	22	48.1	553	2.82
sp|P04406|	G3P	HUMAN	Glyceraldehyde-3-phosphate dehydrogenase OS=Homo sapiens GN=GAPDH PE=1 SV=3	493	20	16	61.5	335	2.74
sp|Q06830|	PRDX1	HUMAN	Peroxiredoxin-1 OS=Homo sapiens GN=PRDX1 PE=1 SV=1	262	10	8	36.2	199	2.57
sp|P38646|	GRP75	HUMAN	Stress-70 protein, mitochondrial OS=Homo sapiens GN=HSPA9 PE=1 SV=2	1488	45	26	41.7	679	2.54
sp|Q9UHD8|	2017-09-09	HUMAN	Septin-9 OS=Homo sapiens GN=SEPT9 PE=1 SV=2	1096	34	25	49.3	586	2.41
sp|Q6PEY2|	TBA3E	HUMAN	Tubulin alpha-3E chain OS=Homo sapiens GN=TUBA3E PE=1 SV=2	1030	36	13	35.6	450	2.38
sp|P07737|	PROF1	HUMAN	Profilin-1 OS=Homo sapiens GN=PFN1 PE=1 SV=2	146	7	6	39.3	140	2.38
sp|Q9Y6N5|	SQRD	HUMAN	Sulfide:quinone oxidoreductase, mitochondrial OS=Homo sapiens GN=SQRDL PE=1 SV=1	560	21	17	51.3	450	2.37
sp|P05165|	PCCA	HUMAN	Propionyl-CoA carboxylase alpha chain, mitochondrial OS=Homo sapiens GN=PCCA PE=1 SV=4	1059	34	25	38.7	728	2.34
sp|P62979|	RS27A	HUMAN	Ubiquitin-40S ribosomal protein S27a OS=Homo sapiens GN=RPS27A PE=1 SV=2	264	12	6	37.8	156	2.33
sp|P62937|	PPIA	HUMAN	Peptidyl-prolyl cis-trans isomerase A OS=Homo sapiens GN=PPIA PE=1 SV=2	155	7	5	32.1	165	2.33
sp|O43707|	ACTN4	HUMAN	Alpha-actinin-4 OS=Homo sapiens GN=ACTN4 PE=1 SV=2	1485	43	33	49.1	911	2.32
sp|Q16181|	2017-09-07	HUMAN	Septin-7 OS=Homo sapiens GN=SEPT7 PE=1 SV=2	664	24	17	41	437	2.32
sp|P35580|	MYH10	HUMAN	Myosin-10 OS=Homo sapiens GN=MYH10 PE=1 SV=3	2981	118	85	47.5	1976	2.28
sp|P02533|	K1C14	HUMAN	Keratin, type I cytoskeletal 14 OS=Homo sapiens GN=KRT14 PE=1 SV=4	987	68	15	26.5	472	2.25
sp|Q96C19|	EFHD2	HUMAN	EF-hand domain-containing protein D2 OS=Homo sapiens GN=EFHD2 PE=1 SV=1	250	11	8	29.6	240	2.25
sp|P23396|	RS3	HUMAN	40S ribosomal protein S3 OS=Homo sapiens GN=RPS3 PE=1 SV=2	223	12	8	46.1	243	2.25
sp|P78371|	TCPB	HUMAN	T-complex protein 1 subunit beta OS=Homo sapiens GN=CCT2 PE=1 SV=4	840	23	20	47.7	535	2.22
sp|Q9BUP0|	EFHD1	HUMAN	EF-hand domain-containing protein D1 OS=Homo sapiens GN=EFHD1 PE=1 SV=1	445	13	11	61.9	239	2.22
sp|Q9HCC0|	MCCB	HUMAN	Methylcrotonoyl-CoA carboxylase beta chain, mitochondrial OS=Homo sapiens GN=MCCC2 PE=1 SV=1	1020	32	21	52.2	563	2.16
sp|P67809|	YBOX1	HUMAN	Nuclease-sensitive element-binding protein 1 OS=Homo sapiens GN=YBX1 PE=1 SV=3	494	16	12	53.4	324	2.16
sp|P48643|	TCPE	HUMAN	T-complex protein 1 subunit epsilon OS=Homo sapiens GN=CCT5 PE=1 SV=1	564	23	20	45.7	541	2.09
sp|P04075|	ALDOA	HUMAN	Fructose-bisphosphate aldolase A OS=Homo sapiens GN=ALDOA PE=1 SV=2	529	17	13	36	364	2.09
sp|P62249|	RS16	HUMAN	40S ribosomal protein S16 OS=Homo sapiens GN=RPS16 PE=1 SV=2	154	6	6	36.3	146	2.08
sp|Q12905|	ILF2	HUMAN	Interleukin enhancer-binding factor 2 OS=Homo sapiens GN=ILF2 PE=1 SV=2	623	19	12	44.6	390	2.03
sp|P14618|	KPYM	HUMAN	Pyruvate kinase PKM OS=Homo sapiens GN=PKM PE=1 SV=4	590	27	20	47.1	531	2.02
sp|P04792|	HSPB1	HUMAN	Heat shock protein beta-1 OS=Homo sapiens GN=HSPB1 PE=1 SV=2	282	8	8	71.2	205	2
sp|Q9UHB6|	LIMA1	HUMAN	LIM domain and actin-binding protein 1 OS=Homo sapiens GN=LIMA1 PE=1 SV=1	1222	39	27	43.3	759	1.99
sp|P07237|	PDIA1	HUMAN	Protein disulfide-isomerase OS=Homo sapiens GN=P4HB PE=1 SV=3	557	24	22	52.8	508	1.9
sp|P13639|	EF2	HUMAN	Elongation factor 2 OS=Homo sapiens GN=EEF2 PE=1 SV=4	988	39	29	38.2	858	1.85
sp|P07195|	LDHB	HUMAN	L-lactate dehydrogenase B chain OS=Homo sapiens GN=LDHB PE=1 SV=2	311	14	12	39.2	334	1.83
sp|P22087|	FBRL	HUMAN	rRNA 2~-O-methyltransferase fibrillarin OS=Homo sapiens GN=FBL PE=1 SV=2	379	15	13	54.5	321	1.81
sp|P50454|	SERPH	HUMAN	Serpin H1 OS=Homo sapiens GN=SERPINH1 PE=1 SV=2	513	15	15	48.6	418	1.8
sp|Q05639|	EF1A2	HUMAN	Elongation factor 1-alpha 2 OS=Homo sapiens GN=EEF1A2 PE=1 SV=1	1520	63	10	27.2	463	1.76
sp|P13010|	XRCC5	HUMAN	X-ray repair cross-complementing protein 5 OS=Homo sapiens GN=XRCC5 PE=1 SV=3	911	28	23	46.6	732	1.75
sp|P0DMV8|	HS71A	HUMAN	Heat shock 70 kDa protein 1A OS=Homo sapiens GN=HSPA1A PE=1 SV=1	921	30	21	39.6	641	1.74
sp|P00558|	PGK1	HUMAN	Phosphoglycerate kinase 1 OS=Homo sapiens GN=PGK1 PE=1 SV=3	443	15	13	46.5	417	1.72
sp|Q9BYX7|	ACTBM	HUMAN	Putative beta-actin-like protein 3 OS=Homo sapiens GN=POTEKP PE=5 SV=1	1386	47	7	21.6	375	1.68
sp|P13647|	K2C5	HUMAN	Keratin, type II cytoskeletal 5 OS=Homo sapiens GN=KRT5 PE=1 SV=3	901	51	16	26.6	590	1.65
sp|Q13011|	ECH1	HUMAN	Delta(3,5)-Delta(2,4)-dienoyl-CoA isomerase, mitochondrial OS=Homo sapiens GN=ECH1 PE=1 SV=2	443	11	9	47	328	1.65
sp|P60842|	IF4A1	HUMAN	Eukaryotic initiation factor 4A-I OS=Homo sapiens GN=EIF4A1 PE=1 SV=1	500	14	14	46.8	406	1.63
sp|Q9NYL9|	TMOD3	HUMAN	Tropomodulin-3 OS=Homo sapiens GN=TMOD3 PE=1 SV=1	489	14	11	49.1	352	1.62
sp|P21333|	FLNA	HUMAN	Filamin-A OS=Homo sapiens GN=FLNA PE=1 SV=4	3731	115	72	39.4	2647	1.61
sp|P39019|	RS19	HUMAN	40S ribosomal protein S19 OS=Homo sapiens GN=RPS19 PE=1 SV=2	146	5	5	32.4	145	1.6
sp|P07900|	HS90A	HUMAN	Heat shock protein HSP 90-alpha OS=Homo sapiens GN=HSP90AA1 PE=1 SV=5	994	40	23	36.2	732	1.59
sp|P05166|	PCCB	HUMAN	Propionyl-CoA carboxylase beta chain, mitochondrial OS=Homo sapiens GN=PCCB PE=1 SV=3	690	23	18	43.2	539	1.55
sp|P78406|	RAE1L	HUMAN	mRNA export factor OS=Homo sapiens GN=RAE1 PE=1 SV=1	457	18	13	38.3	368	1.54
sp|P12956|	XRCC6	HUMAN	X-ray repair cross-complementing protein 6 OS=Homo sapiens GN=XRCC6 PE=1 SV=2	615	25	19	33.8	609	1.51
sp|P29692|	EF1D	HUMAN	Elongation factor 1-delta OS=Homo sapiens GN=EEF1D PE=1 SV=5	427	11	7	28.8	281	1.5
sp|P40227|	TCPZ	HUMAN	T-complex protein 1 subunit zeta OS=Homo sapiens GN=CCT6A PE=1 SV=3	699	19	18	38	531	1.42
sp|Q6NZI2|	PTRF	HUMAN	Polymerase I and transcript release factor OS=Homo sapiens GN=PTRF PE=1 SV=1	415	16	12	31	390	1.41
sp|P61978|	HNRPK	HUMAN	Heterogeneous nuclear ribonucleoprotein K OS=Homo sapiens GN=HNRNPK PE=1 SV=1	592	18	15	31.3	463	1.4
sp|P61158|	ARP3	HUMAN	Actin-related protein 3 OS=Homo sapiens GN=ACTR3 PE=1 SV=3	375	14	10	29.7	418	1.4
sp|Q13501|	SQSTM	HUMAN	Sequestosome-1 OS=Homo sapiens GN=SQSTM1 PE=1 SV=1	550	16	10	55	440	1.39
sp|P00338|	LDHA	HUMAN	L-lactate dehydrogenase A chain OS=Homo sapiens GN=LDHA PE=1 SV=2	426	11	10	39.5	332	1.38
sp|P52907|	CAZA1	HUMAN	F-actin-capping protein subunit alpha-1 OS=Homo sapiens GN=CAPZA1 PE=1 SV=3	348	9	9	55.6	286	1.38
sp|P50990|	TCPQ	HUMAN	T-complex protein 1 subunit theta OS=Homo sapiens GN=CCT8 PE=1 SV=4	396	21	18	38.3	548	1.36
sp|P49368|	TCPG	HUMAN	T-complex protein 1 subunit gamma OS=Homo sapiens GN=CCT3 PE=1 SV=4	618	21	16	33.6	545	1.33
sp|P49411|	EFTU	HUMAN	Elongation factor Tu, mitochondrial OS=Homo sapiens GN=TUFM PE=1 SV=2	545	17	14	33	452	1.31
sp|P50991|	TCPD	HUMAN	T-complex protein 1 subunit delta OS=Homo sapiens GN=CCT4 PE=1 SV=4	585	18	16	39.9	539	1.29
sp|P05455|	LA	HUMAN	Lupus La protein OS=Homo sapiens GN=SSB PE=1 SV=2	506	14	11	33.6	408	1.26
sp|P04259|	K2C6B	HUMAN	Keratin, type II cytoskeletal 6B OS=Homo sapiens GN=KRT6B PE=1 SV=5	996	60	14	22.3	564	1.23
sp|P02538|	K2C6A	HUMAN	Keratin, type II cytoskeletal 6A OS=Homo sapiens GN=KRT6A PE=1 SV=3	957	59	14	22.2	564	1.23
sp|P30101|	PDIA3	HUMAN	Protein disulfide-isomerase A3 OS=Homo sapiens GN=PDIA3 PE=1 SV=4	516	18	15	34.9	505	1.2
sp|P61160|	ARP2	HUMAN	Actin-related protein 2 OS=Homo sapiens GN=ACTR2 PE=1 SV=1	426	12	11	43.7	394	1.19
sp|P31943|	HNRH1	HUMAN	Heterogeneous nuclear ribonucleoprotein H OS=Homo sapiens GN=HNRNPH1 PE=1 SV=4	400	13	9	29.4	449	1.18
sp|P06748|	NPM	HUMAN	Nucleophosmin OS=Homo sapiens GN=NPM1 PE=1 SV=2	304	8	5	26.2	294	1.18
sp|P26373|	RL13	HUMAN	60S ribosomal protein L13 OS=Homo sapiens GN=RPL13 PE=1 SV=4	183	7	6	22.7	211	1.17
sp|P06744|	G6PI	HUMAN	Glucose-6-phosphate isomerase OS=Homo sapiens GN=GPI PE=1 SV=4	464	16	13	36.7	558	1.14
sp|P19338|	NUCL	HUMAN	Nucleolin OS=Homo sapiens GN=NCL PE=1 SV=3	630	22	17	30	710	1.13
sp|P62258|	1433E	HUMAN	14-3-3 protein epsilon OS=Homo sapiens GN=YWHAE PE=1 SV=1	161	12	8	42	255	1.13
sp|P08729|	K2C7	HUMAN	Keratin, type II cytoskeletal 7 OS=Homo sapiens GN=KRT7 PE=1 SV=5	2733	128	10	17.1	469	1.11
sp|P11498|	PYC	HUMAN	Pyruvate carboxylase, mitochondrial OS=Homo sapiens GN=PC PE=1 SV=2	912	37	30	35.5	1178	1.11
sp|P43686|	PRS6B	HUMAN	26S protease regulatory subunit 6B OS=Homo sapiens GN=PSMC4 PE=1 SV=2	310	11	11	34.7	418	1.1
sp|P61247|	RS3A	HUMAN	40S ribosomal protein S3a OS=Homo sapiens GN=RPS3A PE=1 SV=2	268	7	6	26.5	264	1.09
sp|P05388|	RLA0	HUMAN	60S acidic ribosomal protein P0 OS=Homo sapiens GN=RPLP0 PE=1 SV=1	161	9	9	35.6	317	1.09
sp|Q3ZCQ8|	TIM50	HUMAN	Mitochondrial import inner membrane translocase subunit TIM50 OS=Homo sapiens GN=TIMM50 PE=1 SV=2	432	10	9	27.2	353	1.06
sp|O00159|	MYO1C	HUMAN	Unconventional myosin-Ic OS=Homo sapiens GN=MYO1C PE=1 SV=4	871	35	29	35.7	1063	1.05
sp|Q5XKE5|	K2C79	HUMAN	Keratin, type II cytoskeletal 79 OS=Homo sapiens GN=KRT79 PE=1 SV=2	798	47	10	12.7	535	1.05
sp|P62277|	RS13	HUMAN	40S ribosomal protein S13 OS=Homo sapiens GN=RPS13 PE=1 SV=2	107	5	5	33.1	151	1.05
sp|P19012|	K1C15	HUMAN	Keratin, type I cytoskeletal 15 OS=Homo sapiens GN=KRT15 PE=1 SV=3	688	61	9	11.6	456	1.04
sp|Q9NVA2|	2017-09-11	HUMAN	Septin-11 OS=Homo sapiens GN=SEPT11 PE=1 SV=3	483	13	10	24.7	429	1.04
sp|Q3ZCM7|	TBB8	HUMAN	Tubulin beta-8 chain OS=Homo sapiens GN=TUBB8 PE=1 SV=2	884	34	8	16.4	444	1.03
sp|P15880|	RS2	HUMAN	40S ribosomal protein S2 OS=Homo sapiens GN=RPS2 PE=1 SV=2	149	7	7	25.3	293	1.03
sp|P08758|	ANXA5	HUMAN	Annexin A5 OS=Homo sapiens GN=ANXA5 PE=1 SV=2	267	11	9	40.6	320	1.02
sp|P52597|	HNRPF	HUMAN	Heterogeneous nuclear ribonucleoprotein F OS=Homo sapiens GN=HNRNPF PE=1 SV=3	471	11	8	33.5	415	1.01
sp|Q9Y265|	RUVB1	HUMAN	RuvB-like 1 OS=Homo sapiens GN=RUVBL1 PE=1 SV=1	397	11	11	31.4	456	1.01
sp|P62820|	RAB1A	HUMAN	Ras-related protein Rab-1A OS=Homo sapiens GN=RAB1A PE=1 SV=3	163	5	5	30.2	205	0.99
sp|Q96I99|	SUCB2	HUMAN	Succinyl-CoA ligase [GDP-forming] subunit beta, mitochondrial OS=Homo sapiens GN=SUCLG2 PE=1 SV=2	430	12	12	31.5	432	0.98
sp|P60866|	RS20	HUMAN	40S ribosomal protein S20 OS=Homo sapiens GN=RPS20 PE=1 SV=1	89	3	3	22.7	119	0.98
sp|P35527|	K1C9	HUMAN	Keratin, type I cytoskeletal 9 OS=Homo sapiens GN=KRT9 PE=1 SV=3	504	15	12	30.2	623	0.96
sp|P62917|	RL8	HUMAN	60S ribosomal protein L8 OS=Homo sapiens GN=RPL8 PE=1 SV=2	279	6	4	15.6	257	0.96
sp|P05141|	ADT2	HUMAN	ADP/ATP translocase 2 OS=Homo sapiens GN=SLC25A5 PE=1 SV=7	194	7	7	22.1	298	0.96
sp|P31948|	STIP1	HUMAN	Stress-induced-phosphoprotein 1 OS=Homo sapiens GN=STIP1 PE=1 SV=1	384	14	14	35.2	543	0.95
sp|Q9P0V9|	2017-09-10	HUMAN	Septin-10 OS=Homo sapiens GN=SEPT10 PE=1 SV=2	363	13	11	28.6	454	0.95
sp|P23528|	COF1	HUMAN	Cofilin-1 OS=Homo sapiens GN=CFL1 PE=1 SV=3	167	4	4	27.1	166	0.95
sp|P18669|	PGAM1	HUMAN	Phosphoglycerate mutase 1 OS=Homo sapiens GN=PGAM1 PE=1 SV=2	222	6	6	38.2	254	0.93
sp|Q5QNW6|	H2B2F	HUMAN	Histone H2B type 2-F OS=Homo sapiens GN=HIST2H2BF PE=1 SV=3	62	3	2	19	126	0.93
sp|P12035|	K2C3	HUMAN	Keratin, type II cytoskeletal 3 OS=Homo sapiens GN=KRT3 PE=1 SV=3	818	55	11	10	628	0.91
sp|Q99832|	TCPH	HUMAN	T-complex protein 1 subunit eta OS=Homo sapiens GN=CCT7 PE=1 SV=2	436	13	11	25.8	543	0.91
sp|O15144|	ARPC2	HUMAN	Actin-related protein 2/3 complex subunit 2 OS=Homo sapiens GN=ARPC2 PE=1 SV=1	143	10	9	45.7	300	0.91
sp|Q12906|	ILF3	HUMAN	Interleukin enhancer-binding factor 3 OS=Homo sapiens GN=ILF3 PE=1 SV=3	598	21	19	27.9	894	0.9
sp|P31689|	DNJA1	HUMAN	DnaJ homolog subfamily A member 1 OS=Homo sapiens GN=DNAJA1 PE=1 SV=2	408	15	10	38	397	0.9
sp|P62826|	RAN	HUMAN	GTP-binding nuclear protein Ran OS=Homo sapiens GN=RAN PE=1 SV=3	210	5	5	26.9	216	0.9
sp|Q01813|	PFKAP	HUMAN	ATP-dependent 6-phosphofructokinase, platelet type OS=Homo sapiens GN=PFKP PE=1 SV=2	535	18	16	23.5	784	0.89
sp|Q01546|	K22O	HUMAN	Keratin, type II cytoskeletal 2 oral OS=Homo sapiens GN=KRT76 PE=1 SV=2	818	55	11	9.9	638	0.88
sp|P40926|	MDHM	HUMAN	Malate dehydrogenase, mitochondrial OS=Homo sapiens GN=MDH2 PE=1 SV=3	350	9	7	29.3	338	0.87
sp|P39023|	RL3	HUMAN	60S ribosomal protein L3 OS=Homo sapiens GN=RPL3 PE=1 SV=2	330	11	9	28	403	0.86
sp|P29401|	TKT	HUMAN	Transketolase OS=Homo sapiens GN=TKT PE=1 SV=3	450	15	15	33.4	623	0.85
sp|P62847|	RS24	HUMAN	40S ribosomal protein S24 OS=Homo sapiens GN=RPS24 PE=1 SV=1	46	3	3	18	133	0.82
sp|O95678|	K2C75	HUMAN	Keratin, type II cytoskeletal 75 OS=Homo sapiens GN=KRT75 PE=1 SV=2	888	55	8	9.8	551	0.81
sp|P14625|	ENPL	HUMAN	Endoplasmin OS=Homo sapiens GN=HSP90B1 PE=1 SV=1	481	19	19	30.8	803	0.81
sp|P11413|	G6PD	HUMAN	Glucose-6-phosphate 1-dehydrogenase OS=Homo sapiens GN=G6PD PE=1 SV=4	370	12	12	29.9	515	0.81
sp|P51858|	HDGF	HUMAN	Hepatoma-derived growth factor OS=Homo sapiens GN=HDGF PE=1 SV=1	122	6	6	47.5	240	0.8
sp|Q6S8J3|	POTEE	HUMAN	POTE ankyrin domain family member E OS=Homo sapiens GN=POTEE PE=1 SV=3	4197	174	12	12.2	1075	0.8
sp|P13646|	K1C13	HUMAN	Keratin, type I cytoskeletal 13 OS=Homo sapiens GN=KRT13 PE=1 SV=4	730	58	6	13.5	458	0.79
sp|P17987|	TCPA	HUMAN	T-complex protein 1 subunit alpha OS=Homo sapiens GN=TCP1 PE=1 SV=1	448	14	11	25.7	556	0.79
sp|O60701|	UGDH	HUMAN	UDP-glucose 6-dehydrogenase OS=Homo sapiens GN=UGDH PE=1 SV=1	362	13	11	34	494	0.79
sp|Q02878|	RL6	HUMAN	60S ribosomal protein L6 OS=Homo sapiens GN=RPL6 PE=1 SV=3	195	8	6	29.5	288	0.79
sp|P00367|	DHE3	HUMAN	Glutamate dehydrogenase 1, mitochondrial OS=Homo sapiens GN=GLUD1 PE=1 SV=2	298	11	11	28.9	558	0.78
sp|P26641|	EF1G	HUMAN	Elongation factor 1-gamma OS=Homo sapiens GN=EEF1G PE=1 SV=3	268	9	9	33.9	437	0.78
sp|P08865|	RSSA	HUMAN	40S ribosomal protein SA OS=Homo sapiens GN=RPSA PE=1 SV=4	231	7	7	30.2	295	0.78
sp|P12236|	ADT3	HUMAN	ADP/ATP translocase 3 OS=Homo sapiens GN=SLC25A6 PE=1 SV=4	177	7	7	23.2	298	0.78
sp|P32969|	RL9	HUMAN	60S ribosomal protein L9 OS=Homo sapiens GN=RPL9 PE=1 SV=1	129	5	5	37.5	192	0.77
sp|P02545|	LMNA	HUMAN	Prelamin-A/C OS=Homo sapiens GN=LMNA PE=1 SV=1	332	14	14	24.5	664	0.76
sp|P39656|	OST48	HUMAN	Dolichyl-diphosphooligosaccharide--protein glycosyltransferase 48 kDa subunit OS=Homo sapiens GN=DDOST PE=1 SV=4	262	10	10	29.8	456	0.76
sp|P55209|	NP1L1	HUMAN	Nucleosome assembly protein 1-like 1 OS=Homo sapiens GN=NAP1L1 PE=1 SV=1	217	9	7	22.5	391	0.75
sp|P04844|	RPN2	HUMAN	Dolichyl-diphosphooligosaccharide--protein glycosyltransferase subunit 2 OS=Homo sapiens GN=RPN2 PE=1 SV=3	356	12	10	31.2	631	0.74
sp|P15311|	EZRI	HUMAN	Ezrin OS=Homo sapiens GN=EZR PE=1 SV=4	350	14	12	23.4	586	0.74
sp|P80723|	BASP1	HUMAN	Brain acid soluble protein 1 OS=Homo sapiens GN=BASP1 PE=1 SV=2	115	5	5	47.1	227	0.74
sp|P34931|	HS71L	HUMAN	Heat shock 70 kDa protein 1-like OS=Homo sapiens GN=HSPA1L PE=1 SV=2	574	17	10	20.9	641	0.73
sp|O15269|	SPTC1	HUMAN	Serine palmitoyltransferase 1 OS=Homo sapiens GN=SPTLC1 PE=1 SV=1	205	9	9	25.2	473	0.73
sp|P14649|	MYL6B	HUMAN	Myosin light chain 6B OS=Homo sapiens GN=MYL6B PE=1 SV=1	149	4	4	30.8	208	0.73
sp|P53618|	COPB	HUMAN	Coatomer subunit beta OS=Homo sapiens GN=COPB1 PE=1 SV=3	592	20	18	25.4	953	0.72
sp|P63244|	GBLP	HUMAN	Guanine nucleotide-binding protein subunit beta-2-like 1 OS=Homo sapiens GN=GNB2L1 PE=1 SV=3	202	9	8	30	317	0.72
sp|P18124|	RL7	HUMAN	60S ribosomal protein L7 OS=Homo sapiens GN=RPL7 PE=1 SV=1	111	7	7	28.2	248	0.72
sp|P36578|	RL4	HUMAN	60S ribosomal protein L4 OS=Homo sapiens GN=RPL4 PE=1 SV=5	193	9	8	19.4	427	0.71
sp|P62701|	RS4X	HUMAN	40S ribosomal protein S4, X isoform OS=Homo sapiens GN=RPS4X PE=1 SV=2	138	7	6	24	263	0.71
sp|P61254|	RL26	HUMAN	60S ribosomal protein L26 OS=Homo sapiens GN=RPL26 PE=1 SV=1	86	3	3	21.4	145	0.71
sp|P12814|	ACTN1	HUMAN	Alpha-actinin-1 OS=Homo sapiens GN=ACTN1 PE=1 SV=2	579	18	17	24.7	892	0.7
sp|O95831|	AIFM1	HUMAN	Apoptosis-inducing factor 1, mitochondrial OS=Homo sapiens GN=AIFM1 PE=1 SV=1	373	12	11	22.2	613	0.7
sp|Q9Y5M8|	SRPRB	HUMAN	Signal recognition particle receptor subunit beta OS=Homo sapiens GN=SRPRB PE=1 SV=3	158	5	5	25.1	271	0.7
sp|P05198|	IF2A	HUMAN	Eukaryotic translation initiation factor 2 subunit 1 OS=Homo sapiens GN=EIF2S1 PE=1 SV=3	251	7	7	31.4	315	0.69
sp|P23284|	PPIB	HUMAN	Peptidyl-prolyl cis-trans isomerase B OS=Homo sapiens GN=PPIB PE=1 SV=2	102	4	4	16.7	216	0.69
sp|Q05682|	CALD1	HUMAN	Caldesmon OS=Homo sapiens GN=CALD1 PE=1 SV=3	484	16	15	21.6	793	0.68
sp|Q14677|	EPN4	HUMAN	Clathrin interactor 1 OS=Homo sapiens GN=CLINT1 PE=1 SV=1	392	12	11	20	625	0.68
sp|P26038|	MOES	HUMAN	Moesin OS=Homo sapiens GN=MSN PE=1 SV=3	208	13	13	21.7	577	0.68
sp|P62241|	RS8	HUMAN	40S ribosomal protein S8 OS=Homo sapiens GN=RPS8 PE=1 SV=2	203	5	4	25	208	0.68
sp|P05387|	RLA2	HUMAN	60S acidic ribosomal protein P2 OS=Homo sapiens GN=RPLP2 PE=1 SV=1	93	3	3	52.2	115	0.68
sp|P10599|	THIO	HUMAN	Thioredoxin OS=Homo sapiens GN=TXN PE=1 SV=3	50	2	1	11.4	105	0.67
sp|Q14141|	2017-09-06	HUMAN	Septin-6 OS=Homo sapiens GN=SEPT6 PE=1 SV=4	391	11	10	23.5	434	0.67
sp|P60174|	TPIS	HUMAN	Triosephosphate isomerase OS=Homo sapiens GN=TPI1 PE=1 SV=3	101	6	6	24.5	286	0.67
sp|P55072|	TERA	HUMAN	Transitional endoplasmic reticulum ATPase OS=Homo sapiens GN=VCP PE=1 SV=4	371	19	19	31.3	806	0.66
sp|P47756|	CAPZB	HUMAN	F-actin-capping protein subunit beta OS=Homo sapiens GN=CAPZB PE=1 SV=4	250	7	4	20.6	277	0.66
sp|Q15365|	PCBP1	HUMAN	Poly(rC)-binding protein 1 OS=Homo sapiens GN=PCBP1 PE=1 SV=2	233	6	6	25.8	356	0.66
sp|P50395|	GDIB	HUMAN	Rab GDP dissociation inhibitor beta OS=Homo sapiens GN=GDI2 PE=1 SV=2	222	10	8	25.6	445	0.66
sp|P62280|	RS11	HUMAN	40S ribosomal protein S11 OS=Homo sapiens GN=RPS11 PE=1 SV=3	34	3	3	17.1	158	0.66
sp|P11216|	PYGB	HUMAN	Glycogen phosphorylase, brain form OS=Homo sapiens GN=PYGB PE=1 SV=5	339	15	14	22.8	843	0.65
sp|O00425|	IF2B3	HUMAN	Insulin-like growth factor 2 mRNA-binding protein 3 OS=Homo sapiens GN=IGF2BP3 PE=1 SV=2	306	11	11	25.7	579	0.65
sp|Q6ZSR9|	YJ005	HUMAN	Uncharacterized protein FLJ45252 OS=Homo sapiens PE=2 SV=2	156	6	6	38.3	355	0.65
sp|P46778|	RL21	HUMAN	60S ribosomal protein L21 OS=Homo sapiens GN=RPL21 PE=1 SV=2	76	3	3	21.3	160	0.65
sp|P04083|	ANXA1	HUMAN	Annexin A1 OS=Homo sapiens GN=ANXA1 PE=1 SV=2	219	6	5	23.1	346	0.64
sp|P13861|	KAP2	HUMAN	cAMP-dependent protein kinase type II-alpha regulatory subunit OS=Homo sapiens GN=PRKAR2A PE=1 SV=2	253	7	7	24.5	404	0.63
sp|Q6PIU2|	NCEH1	HUMAN	Neutral cholesterol ester hydrolase 1 OS=Homo sapiens GN=NCEH1 PE=1 SV=3	183	9	7	19.4	408	0.63
sp|P60228|	EIF3E	HUMAN	Eukaryotic translation initiation factor 3 subunit E OS=Homo sapiens GN=EIF3E PE=1 SV=1	181	9	9	22.5	445	0.63
sp|Q9HDC9|	APMAP	HUMAN	Adipocyte plasma membrane-associated protein OS=Homo sapiens GN=APMAP PE=1 SV=2	243	9	6	25.7	416	0.62
sp|P50552|	VASP	HUMAN	Vasodilator-stimulated phosphoprotein OS=Homo sapiens GN=VASP PE=1 SV=3	235	6	6	18.4	380	0.61
sp|P04843|	RPN1	HUMAN	Dolichyl-diphosphooligosaccharide--protein glycosyltransferase subunit 1 OS=Homo sapiens GN=RPN1 PE=1 SV=1	300	12	11	27.7	607	0.6
sp|Q16658|	FSCN1	HUMAN	Fascin OS=Homo sapiens GN=FSCN1 PE=1 SV=3	231	10	9	29.8	493	0.6
sp|Q15084|	PDIA6	HUMAN	Protein disulfide-isomerase A6 OS=Homo sapiens GN=PDIA6 PE=1 SV=1	288	7	7	23.2	440	0.59
sp|P27797|	CALR	HUMAN	Calreticulin OS=Homo sapiens GN=CALR PE=1 SV=1	278	7	7	23.5	417	0.59
sp|P46777|	RL5	HUMAN	60S ribosomal protein L5 OS=Homo sapiens GN=RPL5 PE=1 SV=3	142	6	6	19.9	297	0.59
sp|P06493|	CDK1	HUMAN	Cyclin-dependent kinase 1 OS=Homo sapiens GN=CDK1 PE=1 SV=3	91	7	7	27.6	297	0.59
sp|Q15370|	ELOB	HUMAN	Transcription elongation factor B polypeptide 2 OS=Homo sapiens GN=TCEB2 PE=1 SV=1	38	2	2	14.4	118	0.59
sp|P60891|	PRPS1	HUMAN	Ribose-phosphate pyrophosphokinase 1 OS=Homo sapiens GN=PRPS1 PE=1 SV=2	250	6	5	22	318	0.58
sp|P21980|	TGM2	HUMAN	Protein-glutamine gamma-glutamyltransferase 2 OS=Homo sapiens GN=TGM2 PE=1 SV=2	394	14	13	27.1	687	0.58
sp|O95793|	STAU1	HUMAN	Double-stranded RNA-binding protein Staufen homolog 1 OS=Homo sapiens GN=STAU1 PE=1 SV=2	332	11	9	21.8	577	0.58
sp|Q9H853|	TBA4B	HUMAN	Putative tubulin-like protein alpha-4B OS=Homo sapiens GN=TUBA4B PE=5 SV=2	242	8	2	10.8	241	0.58
sp|Q96AG4|	LRC59	HUMAN	Leucine-rich repeat-containing protein 59 OS=Homo sapiens GN=LRRC59 PE=1 SV=1	169	5	5	21.2	307	0.58
sp|P61224|	RAP1B	HUMAN	Ras-related protein Rap-1b OS=Homo sapiens GN=RAP1B PE=1 SV=1	92	3	3	19.6	184	0.57
sp|P17066|	HSP76	HUMAN	Heat shock 70 kDa protein 6 OS=Homo sapiens GN=HSPA6 PE=1 SV=2	417	14	9	14.3	643	0.57
sp|Q14697|	GANAB	HUMAN	Neutral alpha-glucosidase AB OS=Homo sapiens GN=GANAB PE=1 SV=3	317	17	17	29.4	944	0.57
sp|P63104|	1433Z	HUMAN	14-3-3 protein zeta/delta OS=Homo sapiens GN=YWHAZ PE=1 SV=1	196	4	4	18.8	245	0.57
sp|P51572|	BAP31	HUMAN	B-cell receptor-associated protein 31 OS=Homo sapiens GN=BCAP31 PE=1 SV=3	191	7	6	30.5	246	0.57
sp|P55795|	HNRH2	HUMAN	Heterogeneous nuclear ribonucleoprotein H2 OS=Homo sapiens GN=HNRNPH2 PE=1 SV=1	168	7	6	19.6	449	0.57
sp|P31946|	1433B	HUMAN	14-3-3 protein beta/alpha OS=Homo sapiens GN=YWHAB PE=1 SV=3	122	4	4	22.4	246	0.57
sp|P05976|	MYL1	HUMAN	Myosin light chain 1/3, skeletal muscle isoform OS=Homo sapiens GN=MYL1 PE=2 SV=3	186	3	1	8.2	194	0.56
sp|P61981|	1433G	HUMAN	14-3-3 protein gamma OS=Homo sapiens GN=YWHAG PE=1 SV=2	169	4	4	23.5	247	0.56
sp|P32970|	CD70	HUMAN	CD70 antigen OS=Homo sapiens GN=CD70 PE=1 SV=2	160	5	3	20.2	193	0.56
sp|P62851|	RS25	HUMAN	40S ribosomal protein S25 OS=Homo sapiens GN=RPS25 PE=1 SV=1	36	2	2	16.8	125	0.56
sp|Q9Y230|	RUVB2	HUMAN	RuvB-like 2 OS=Homo sapiens GN=RUVBL2 PE=1 SV=3	172	8	6	17.3	463	0.55
sp|Q9UQ80|	PA2G4	HUMAN	Proliferation-associated protein 2G4 OS=Homo sapiens GN=PA2G4 PE=1 SV=3	100	6	6	23.9	394	0.55
sp|P62318|	SMD3	HUMAN	Small nuclear ribonucleoprotein Sm D3 OS=Homo sapiens GN=SNRPD3 PE=1 SV=1	87	2	2	15.1	126	0.55
sp|Q14974|	IMB1	HUMAN	Importin subunit beta-1 OS=Homo sapiens GN=KPNB1 PE=1 SV=2	341	14	13	22.9	876	0.54
sp|Q13347|	EIF3I	HUMAN	Eukaryotic translation initiation factor 3 subunit I OS=Homo sapiens GN=EIF3I PE=1 SV=1	179	6	5	24	325	0.54
sp|Q86W92|	LIPB1	HUMAN	Liprin-beta-1 OS=Homo sapiens GN=PPFIBP1 PE=1 SV=2	556	17	16	24.6	1011	0.53
sp|O75340|	PDCD6	HUMAN	Programmed cell death protein 6 OS=Homo sapiens GN=PDCD6 PE=1 SV=1	130	3	3	18.3	191	0.53
sp|P37837|	TALDO	HUMAN	Transaldolase OS=Homo sapiens GN=TALDO1 PE=1 SV=2	108	5	4	15.1	337	0.53
sp|P35232|	PHB	HUMAN	Prohibitin OS=Homo sapiens GN=PHB PE=1 SV=1	87	4	4	23.9	272	0.53
sp|P25398|	RS12	HUMAN	40S ribosomal protein S12 OS=Homo sapiens GN=RPS12 PE=1 SV=3	97	3	2	17.4	132	0.52
sp|O60716|	CTND1	HUMAN	Catenin delta-1 OS=Homo sapiens GN=CTNND1 PE=1 SV=1	465	19	17	26.8	968	0.52
sp|Q14764|	MVP	HUMAN	Major vault protein OS=Homo sapiens GN=MVP PE=1 SV=4	340	15	12	22.3	893	0.52
sp|Q96PK6|	RBM14	HUMAN	RNA-binding protein 14 OS=Homo sapiens GN=RBM14 PE=1 SV=2	254	13	10	17.8	669	0.52
sp|P62195|	PRS8	HUMAN	26S protease regulatory subunit 8 OS=Homo sapiens GN=PSMC5 PE=1 SV=1	120	7	7	28.8	406	0.52
sp|P37108|	SRP14	HUMAN	Signal recognition particle 14 kDa protein OS=Homo sapiens GN=SRP14 PE=1 SV=2	93	2	2	17.6	136	0.52
sp|P46781|	RS9	HUMAN	40S ribosomal protein S9 OS=Homo sapiens GN=RPS9 PE=1 SV=3	66	3	3	14.9	194	0.52
sp|Q7Z794|	K2C1B	HUMAN	Keratin, type II cytoskeletal 1b OS=Homo sapiens GN=KRT77 PE=2 SV=3	744	40	7	11.1	578	0.51
sp|O60506|	HNRPQ	HUMAN	Heterogeneous nuclear ribonucleoprotein Q OS=Homo sapiens GN=SYNCRIP PE=1 SV=2	183	10	9	18	623	0.51
sp|Q16555|	DPYL2	HUMAN	Dihydropyrimidinase-related protein 2 OS=Homo sapiens GN=DPYSL2 PE=1 SV=1	155	8	8	21.3	572	0.51
sp|P46782|	RS5	HUMAN	40S ribosomal protein S5 OS=Homo sapiens GN=RPS5 PE=1 SV=4	134	3	3	23	204	0.51
sp|P62244|	RS15A	HUMAN	40S ribosomal protein S15a OS=Homo sapiens GN=RPS15A PE=1 SV=2	50	2	2	20.8	130	0.51
sp|P48047|	ATPO	HUMAN	ATP synthase subunit O, mitochondrial OS=Homo sapiens GN=ATP5O PE=1 SV=1	112	3	3	21.1	213	0.5
sp|P13797|	PLST	HUMAN	Plastin-3 OS=Homo sapiens GN=PLS3 PE=1 SV=4	329	15	14	27.8	630	0.5
sp|O00231|	PSD11	HUMAN	26S proteasome non-ATPase regulatory subunit 11 OS=Homo sapiens GN=PSMD11 PE=1 SV=3	118	8	8	20.6	422	0.5
sp|P50151|	GBG10	HUMAN	Guanine nucleotide-binding protein G(I)/G(S)/G(O) subunit gamma-10 OS=Homo sapiens GN=GNG10 PE=1 SV=1	46	1	1	10.3	68	0.49
sp|P84098|	RL19	HUMAN	60S ribosomal protein L19 OS=Homo sapiens GN=RPL19 PE=1 SV=1	137	3	3	13.8	196	0.49
sp|O00571|	DDX3X	HUMAN	ATP-dependent RNA helicase DDX3X OS=Homo sapiens GN=DDX3X PE=1 SV=3	270	9	8	15.6	662	0.48
sp|P48444|	COPD	HUMAN	Coatomer subunit delta OS=Homo sapiens GN=ARCN1 PE=1 SV=1	246	8	8	15.9	511	0.48
sp|P17980|	PRS6A	HUMAN	26S protease regulatory subunit 6A OS=Homo sapiens GN=PSMC3 PE=1 SV=3	148	7	7	24.6	439	0.48
sp|Q15645|	PCH2	HUMAN	Pachytene checkpoint protein 2 homolog OS=Homo sapiens GN=TRIP13 PE=1 SV=2	141	6	5	20.8	432	0.48
sp|P61353|	RL27	HUMAN	60S ribosomal protein L27 OS=Homo sapiens GN=RPL27 PE=1 SV=2	105	2	2	25.7	136	0.48
sp|P61313|	RL15	HUMAN	60S ribosomal protein L15 OS=Homo sapiens GN=RPL15 PE=1 SV=2	76	4	3	18.1	204	0.48
sp|P08708|	RS17	HUMAN	40S ribosomal protein S17 OS=Homo sapiens GN=RPS17 PE=1 SV=2	60	3	3	43	135	0.48
sp|Q9Y262|	EIF3L	HUMAN	Eukaryotic translation initiation factor 3 subunit L OS=Homo sapiens GN=EIF3L PE=1 SV=1	359	12	9	23.8	564	0.47
sp|Q9Y6M1|	IF2B2	HUMAN	Insulin-like growth factor 2 mRNA-binding protein 2 OS=Homo sapiens GN=IGF2BP2 PE=1 SV=2	181	8	8	18.2	599	0.47
sp|P50502|	F10A1	HUMAN	Hsc70-interacting protein OS=Homo sapiens GN=ST13 PE=1 SV=2	139	5	5	15.2	369	0.47
sp|O15143|	ARC1B	HUMAN	Actin-related protein 2/3 complex subunit 1B OS=Homo sapiens GN=ARPC1B PE=1 SV=3	136	5	5	15.3	372	0.47
sp|P27824|	CALX	HUMAN	Calnexin OS=Homo sapiens GN=CANX PE=1 SV=2	393	12	10	23.3	592	0.46
sp|Q8N1F7|	NUP93	HUMAN	Nuclear pore complex protein Nup93 OS=Homo sapiens GN=NUP93 PE=1 SV=2	307	13	13	22	819	0.46
sp|O95758|	PTBP3	HUMAN	Polypyrimidine tract-binding protein 3 OS=Homo sapiens GN=PTBP3 PE=1 SV=2	202	9	6	15.4	552	0.46
sp|P07910|	HNRPC	HUMAN	Heterogeneous nuclear ribonucleoproteins C1/C2 OS=Homo sapiens GN=HNRNPC PE=1 SV=4	119	5	5	17.3	306	0.46
sp|O43169|	CYB5B	HUMAN	Cytochrome b5 type B OS=Homo sapiens GN=CYB5B PE=1 SV=2	78	2	2	21.9	146	0.46
sp|Q7Z406|	MYH14	HUMAN	Myosin-14 OS=Homo sapiens GN=MYH14 PE=1 SV=2	1139	42	27	17.4	1995	0.45
sp|P0CG12|	CTF8A	HUMAN	Chromosome transmission fidelity protein 8 homolog isoform 2 OS=Homo sapiens GN=CHTF8 PE=1 SV=1	239	7	6	13.7	524	0.45
sp|O75390|	CISY	HUMAN	Citrate synthase, mitochondrial OS=Homo sapiens GN=CS PE=1 SV=2	222	8	8	25.8	466	0.45
sp|P10644|	KAP0	HUMAN	cAMP-dependent protein kinase type I-alpha regulatory subunit OS=Homo sapiens GN=PRKAR1A PE=1 SV=1	211	8	7	21	381	0.45
sp|Q8N7H5|	PAF1	HUMAN	RNA polymerase II-associated factor 1 homolog OS=Homo sapiens GN=PAF1 PE=1 SV=2	160	7	6	16.9	531	0.45
sp|Q01518|	CAP1	HUMAN	Adenylyl cyclase-associated protein 1 OS=Homo sapiens GN=CAP1 PE=1 SV=5	128	7	7	25.7	475	0.45
sp|O60437|	PEPL	HUMAN	Periplakin OS=Homo sapiens GN=PPL PE=1 SV=4	607	28	27	18.8	1756	0.44
sp|O43242|	PSMD3	HUMAN	26S proteasome non-ATPase regulatory subunit 3 OS=Homo sapiens GN=PSMD3 PE=1 SV=2	187	8	8	19.5	534	0.44
sp|O95817|	BAG3	HUMAN	BAG family molecular chaperone regulator 3 OS=Homo sapiens GN=BAG3 PE=1 SV=3	140	8	6	13.6	575	0.44
sp|Q6IS14|	IF5AL	HUMAN	Eukaryotic translation initiation factor 5A-1-like OS=Homo sapiens GN=EIF5AL1 PE=2 SV=2	44	3	2	12.3	154	0.44
sp|Q92841|	DDX17	HUMAN	Probable ATP-dependent RNA helicase DDX17 OS=Homo sapiens GN=DDX17 PE=1 SV=2	351	9	9	16.2	729	0.43
sp|P07339|	CATD	HUMAN	Cathepsin D OS=Homo sapiens GN=CTSD PE=1 SV=1	195	5	5	18	412	0.43
sp|P15531|	NDKA	HUMAN	Nucleoside diphosphate kinase A OS=Homo sapiens GN=NME1 PE=1 SV=1	151	2	1	11.2	152	0.43
sp|P28066|	PSA5	HUMAN	Proteasome subunit alpha type-5 OS=Homo sapiens GN=PSMA5 PE=1 SV=3	65	3	3	13.3	241	0.43
sp|P83731|	RL24	HUMAN	60S ribosomal protein L24 OS=Homo sapiens GN=RPL24 PE=1 SV=1	90	2	2	13.4	157	0.42
sp|Q9NZI8|	IF2B1	HUMAN	Insulin-like growth factor 2 mRNA-binding protein 1 OS=Homo sapiens GN=IGF2BP1 PE=1 SV=2	287	10	9	18	577	0.42
sp|P24752|	THIL	HUMAN	Acetyl-CoA acetyltransferase, mitochondrial OS=Homo sapiens GN=ACAT1 PE=1 SV=1	150	5	5	14.5	427	0.42
sp|Q8IVM0|	CCD50	HUMAN	Coiled-coil domain-containing protein 50 OS=Homo sapiens GN=CCDC50 PE=1 SV=1	110	4	4	15	306	0.42
sp|O75190|	DNJB6	HUMAN	DnaJ homolog subfamily B member 6 OS=Homo sapiens GN=DNAJB6 PE=1 SV=2	98	4	4	12.6	326	0.42
sp|P30050|	RL12	HUMAN	60S ribosomal protein L12 OS=Homo sapiens GN=RPL12 PE=1 SV=1	76	2	1	9.1	165	0.42
sp|Q99729|	ROAA	HUMAN	Heterogeneous nuclear ribonucleoprotein A/B OS=Homo sapiens GN=HNRNPAB PE=1 SV=2	70	4	4	10.8	332	0.42
sp|P62750|	RL23A	HUMAN	60S ribosomal protein L23a OS=Homo sapiens GN=RPL23A PE=1 SV=1	54	2	2	11.5	156	0.42
sp|P62269|	RS18	HUMAN	40S ribosomal protein S18 OS=Homo sapiens GN=RPS18 PE=1 SV=3	43	3	3	15.8	152	0.42
sp|Q9NSB2|	KRT84	HUMAN	Keratin, type II cuticular Hb4 OS=Homo sapiens GN=KRT84 PE=2 SV=2	662	38	5	3.7	600	0.41
sp|Q92599|	2017-09-08	HUMAN	Septin-8 OS=Homo sapiens GN=SEPT8 PE=1 SV=4	169	9	8	20.7	483	0.41
sp|P27348|	1433T	HUMAN	14-3-3 protein theta OS=Homo sapiens GN=YWHAQ PE=1 SV=1	134	3	3	14.7	245	0.41
sp|Q16576|	RBBP7	HUMAN	Histone-binding protein RBBP7 OS=Homo sapiens GN=RBBP7 PE=1 SV=1	151	5	5	11.5	425	0.4
sp|P38117|	ETFB	HUMAN	Electron transfer flavoprotein subunit beta OS=Homo sapiens GN=ETFB PE=1 SV=3	64	3	3	14.5	255	0.4
sp|P19013|	K2C4	HUMAN	Keratin, type II cytoskeletal 4 OS=Homo sapiens GN=KRT4 PE=1 SV=4	1759	83	5	7.5	534	0.4
sp|Q14527|	HLTF	HUMAN	Helicase-like transcription factor OS=Homo sapiens GN=HLTF PE=1 SV=2	431	13	12	16.3	1009	0.4
sp|P14868|	SYDC	HUMAN	Aspartate--tRNA ligase, cytoplasmic OS=Homo sapiens GN=DARS PE=1 SV=2	199	7	7	17.6	501	0.4
sp|Q8N1N4|	K2C78	HUMAN	Keratin, type II cytoskeletal 78 OS=Homo sapiens GN=KRT78 PE=2 SV=2	199	8	5	8.3	520	0.4
sp|O00303|	EIF3F	HUMAN	Eukaryotic translation initiation factor 3 subunit F OS=Homo sapiens GN=EIF3F PE=1 SV=1	191	5	4	15.7	357	0.4
sp|Q96PU8|	QKI	HUMAN	Protein quaking OS=Homo sapiens GN=QKI PE=1 SV=1	138	4	4	19.1	341	0.4
sp|P60981|	DEST	HUMAN	Destrin OS=Homo sapiens GN=DSTN PE=1 SV=3	71	3	3	15.8	165	0.4
sp|Q86Y46|	K2C73	HUMAN	Keratin, type II cytoskeletal 73 OS=Homo sapiens GN=KRT73 PE=1 SV=1	587	35	5	5.6	540	0.39
sp|Q9Y446|	PKP3	HUMAN	Plakophilin-3 OS=Homo sapiens GN=PKP3 PE=1 SV=1	258	10	10	20.8	797	0.39
sp|P61962|	DCAF7	HUMAN	DDB1- and CUL4-associated factor 7 OS=Homo sapiens GN=DCAF7 PE=1 SV=1	226	4	4	17.5	342	0.39
sp|P50416|	CPT1A	HUMAN	Carnitine O-palmitoyltransferase 1, liver isoform OS=Homo sapiens GN=CPT1A PE=1 SV=2	182	12	12	16.6	773	0.39
sp|P47897|	SYQ	HUMAN	Glutamine--tRNA ligase OS=Homo sapiens GN=QARS PE=1 SV=1	164	9	9	16.1	775	0.39
sp|P09651|	ROA1	HUMAN	Heterogeneous nuclear ribonucleoprotein A1 OS=Homo sapiens GN=HNRNPA1 PE=1 SV=5	156	4	4	15.3	372	0.39
sp|P50402|	EMD	HUMAN	Emerin OS=Homo sapiens GN=EMD PE=1 SV=1	134	4	3	13	254	0.39
sp|P62753|	RS6	HUMAN	40S ribosomal protein S6 OS=Homo sapiens GN=RPS6 PE=1 SV=1	131	3	3	18.9	249	0.39
sp|P20042|	IF2B	HUMAN	Eukaryotic translation initiation factor 2 subunit 2 OS=Homo sapiens GN=EIF2S2 PE=1 SV=2	123	4	4	13.5	333	0.39
sp|Q9Y266|	NUDC	HUMAN	Nuclear migration protein nudC OS=Homo sapiens GN=NUDC PE=1 SV=1	98	5	5	12.1	331	0.39
sp|P51571|	SSRD	HUMAN	Translocon-associated protein subunit delta OS=Homo sapiens GN=SSR4 PE=1 SV=1	56	3	2	12.7	173	0.39
sp|P49327|	FAS	HUMAN	Fatty acid synthase OS=Homo sapiens GN=FASN PE=1 SV=3	636	28	27	15.2	2511	0.38
sp|Q8WUF5|	IASPP	HUMAN	RelA-associated inhibitor OS=Homo sapiens GN=PPP1R13L PE=1 SV=4	284	9	9	17.1	828	0.38
sp|Q7Z3Y8|	K1C27	HUMAN	Keratin, type I cytoskeletal 27 OS=Homo sapiens GN=KRT27 PE=1 SV=2	192	10	4	5.9	459	0.38
sp|P49748|	ACADV	HUMAN	Very long-chain specific acyl-CoA dehydrogenase, mitochondrial OS=Homo sapiens GN=ACADVL PE=1 SV=1	112	7	7	15.1	655	0.38
sp|P14406|	CX7A2	HUMAN	Cytochrome c oxidase subunit 7A2, mitochondrial OS=Homo sapiens GN=COX7A2 PE=1 SV=1	33	1	1	7.2	83	0.38
sp|O43795|	MYO1B	HUMAN	Unconventional myosin-Ib OS=Homo sapiens GN=MYO1B PE=1 SV=3	367	15	15	16.6	1136	0.37
sp|Q63ZY3|	KANK2	HUMAN	KN motif and ankyrin repeat domain-containing protein 2 OS=Homo sapiens GN=KANK2 PE=1 SV=1	359	14	14	19.6	851	0.37
sp|Q13724|	MOGS	HUMAN	Mannosyl-oligosaccharide glucosidase OS=Homo sapiens GN=MOGS PE=1 SV=5	294	13	11	25.8	837	0.37
sp|Q16643|	DREB	HUMAN	Drebrin OS=Homo sapiens GN=DBN1 PE=1 SV=4	273	9	8	17.4	649	0.37
sp|Q9Y608|	LRRF2	HUMAN	Leucine-rich repeat flightless-interacting protein 2 OS=Homo sapiens GN=LRRFIP2 PE=1 SV=1	246	9	9	12.6	721	0.37
sp|O43615|	TIM44	HUMAN	Mitochondrial import inner membrane translocase subunit TIM44 OS=Homo sapiens GN=TIMM44 PE=1 SV=2	219	7	6	16.6	452	0.37
sp|P41091|	IF2G	HUMAN	Eukaryotic translation initiation factor 2 subunit 3 OS=Homo sapiens GN=EIF2S3 PE=1 SV=3	160	6	5	15.7	472	0.37
sp|Q9P2R7|	SUCB1	HUMAN	Succinyl-CoA ligase [ADP-forming] subunit beta, mitochondrial OS=Homo sapiens GN=SUCLA2 PE=1 SV=3	148	6	6	13.6	463	0.37
sp|P22694|	KAPCB	HUMAN	cAMP-dependent protein kinase catalytic subunit beta OS=Homo sapiens GN=PRKACB PE=1 SV=2	132	6	5	13.7	351	0.37
sp|P31150|	GDIA	HUMAN	Rab GDP dissociation inhibitor alpha OS=Homo sapiens GN=GDI1 PE=1 SV=2	122	7	5	13.4	447	0.37
sp|Q00325|	MPCP	HUMAN	Phosphate carrier protein, mitochondrial OS=Homo sapiens GN=SLC25A3 PE=1 SV=2	96	4	4	11.6	362	0.37
sp|Q15691|	MARE1	HUMAN	Microtubule-associated protein RP/EB family member 1 OS=Homo sapiens GN=MAPRE1 PE=1 SV=3	85	3	2	13.4	268	0.37
sp|Q14847|	LASP1	HUMAN	LIM and SH3 domain protein 1 OS=Homo sapiens GN=LASP1 PE=1 SV=2	80	3	3	12.3	261	0.37
sp|P05204|	HMGN2	HUMAN	Non-histone chromosomal protein HMG-17 OS=Homo sapiens GN=HMGN2 PE=1 SV=3	67	1	1	16.7	90	0.37
sp|P49006|	MRP	HUMAN	MARCKS-related protein OS=Homo sapiens GN=MARCKSL1 PE=1 SV=2	65	2	2	14.4	195	0.37
sp|Q99497|	PARK7	HUMAN	Protein deglycase DJ-1 OS=Homo sapiens GN=PARK7 PE=1 SV=2	60	2	2	21.7	189	0.37
sp|P19525|	E2AK2	HUMAN	Interferon-induced, double-stranded RNA-activated protein kinase OS=Homo sapiens GN=EIF2AK2 PE=1 SV=2	181	6	5	11.1	551	0.36
sp|P41250|	SYG	HUMAN	Glycine--tRNA ligase OS=Homo sapiens GN=GARS PE=1 SV=3	159	10	10	18.1	739	0.36
sp|Q9BRK5|	CAB45	HUMAN	45 kDa calcium-binding protein OS=Homo sapiens GN=SDF4 PE=1 SV=1	126	6	6	20.7	362	0.36
sp|O43776|	SYNC	HUMAN	Asparagine--tRNA ligase, cytoplasmic OS=Homo sapiens GN=NARS PE=1 SV=1	100	6	6	13.7	548	0.36
sp|P40616|	ARL1	HUMAN	ADP-ribosylation factor-like protein 1 OS=Homo sapiens GN=ARL1 PE=1 SV=1	74	2	2	12.2	181	0.36
sp|P62913|	RL11	HUMAN	60S ribosomal protein L11 OS=Homo sapiens GN=RPL11 PE=1 SV=2	33	2	2	7.9	178	0.36
sp|P17661|	DESM	HUMAN	Desmin OS=Homo sapiens GN=DES PE=1 SV=3	145	8	5	8.9	470	0.35
sp|Q02543|	RL18A	HUMAN	60S ribosomal protein L18a OS=Homo sapiens GN=RPL18A PE=1 SV=2	43	2	2	11.4	176	0.35
sp|O15371|	EIF3D	HUMAN	Eukaryotic translation initiation factor 3 subunit D OS=Homo sapiens GN=EIF3D PE=1 SV=1	274	9	9	19.7	548	0.35
sp|Q9P0J7|	KCMF1	HUMAN	E3 ubiquitin-protein ligase KCMF1 OS=Homo sapiens GN=KCMF1 PE=1 SV=2	198	4	3	8.4	381	0.35
sp|Q07021|	C1QBP	HUMAN	Complement component 1 Q subcomponent-binding protein, mitochondrial OS=Homo sapiens GN=C1QBP PE=1 SV=1	174	4	3	20.9	282	0.35
sp|Q99456|	K1C12	HUMAN	Keratin, type I cytoskeletal 12 OS=Homo sapiens GN=KRT12 PE=1 SV=1	94	7	4	5.1	494	0.35
sp|A6NIZ1|	RP1BL	HUMAN	Ras-related protein Rap-1b-like protein OS=Homo sapiens PE=2 SV=1	85	2	2	7.6	184	0.35
sp|Q13442|	HAP28	HUMAN	28 kDa heat- and acid-stable phosphoprotein OS=Homo sapiens GN=PDAP1 PE=1 SV=1	68	2	2	13.3	181	0.35
sp|O15145|	ARPC3	HUMAN	Actin-related protein 2/3 complex subunit 3 OS=Homo sapiens GN=ARPC3 PE=1 SV=3	61	4	4	22.5	178	0.35
sp|P18085|	ARF4	HUMAN	ADP-ribosylation factor 4 OS=Homo sapiens GN=ARF4 PE=1 SV=3	42	3	3	15	180	0.35
sp|Q92769|	HDAC2	HUMAN	Histone deacetylase 2 OS=Homo sapiens GN=HDAC2 PE=1 SV=2	173	5	5	15	488	0.34
sp|Q15181|	IPYR	HUMAN	Inorganic pyrophosphatase OS=Homo sapiens GN=PPA1 PE=1 SV=2	58	4	4	14.2	289	0.34
sp|P06703|	S10A6	HUMAN	Protein S100-A6 OS=Homo sapiens GN=S100A6 PE=1 SV=1	51	1	1	8.9	90	0.34
sp|Q9GZS3|	WDR61	HUMAN	WD repeat-containing protein 61 OS=Homo sapiens GN=WDR61 PE=1 SV=1	118	4	2	7.9	305	0.33
sp|Q92928|	RAB1C	HUMAN	Putative Ras-related protein Rab-1C OS=Homo sapiens GN=RAB1C PE=5 SV=2	91	3	3	16.9	201	0.33
sp|Q5QP74|	CJ115	HUMAN	Putative uncharacterized protein encoded by LINC01552 OS=Homo sapiens GN=LINC01552 PE=4 SV=2	43	1	1	9.6	94	0.33
sp|O00264|	PGRC1	HUMAN	Membrane-associated progesterone receptor component 1 OS=Homo sapiens GN=PGRMC1 PE=1 SV=3	40	2	2	10.8	195	0.33
sp|O43175|	SERA	HUMAN	D-3-phosphoglycerate dehydrogenase OS=Homo sapiens GN=PHGDH PE=1 SV=4	208	5	5	15.6	533	0.33
sp|Q6NYC8|	PPR18	HUMAN	Phostensin OS=Homo sapiens GN=PPP1R18 PE=1 SV=1	205	8	8	22.8	613	0.33
sp|P17812|	PYRG1	HUMAN	CTP synthase 1 OS=Homo sapiens GN=CTPS1 PE=1 SV=2	187	8	7	15.6	591	0.33
sp|P34897|	GLYM	HUMAN	Serine hydroxymethyltransferase, mitochondrial OS=Homo sapiens GN=SHMT2 PE=1 SV=3	162	6	6	18.7	504	0.33
sp|P47755|	CAZA2	HUMAN	F-actin-capping protein subunit alpha-2 OS=Homo sapiens GN=CAPZA2 PE=1 SV=3	100	4	3	12.6	286	0.33
sp|P36542|	ATPG	HUMAN	ATP synthase subunit gamma, mitochondrial OS=Homo sapiens GN=ATP5C1 PE=1 SV=1	86	5	3	12.4	298	0.33
sp|Q99439|	CNN2	HUMAN	Calponin-2 OS=Homo sapiens GN=CNN2 PE=1 SV=4	82	3	3	12.3	309	0.33
sp|P62081|	RS7	HUMAN	40S ribosomal protein S7 OS=Homo sapiens GN=RPS7 PE=1 SV=1	78	2	1	11.9	194	0.33
sp|P30044|	PRDX5	HUMAN	Peroxiredoxin-5, mitochondrial OS=Homo sapiens GN=PRDX5 PE=1 SV=4	48	2	2	10.3	214	0.33
sp|P17844|	DDX5	HUMAN	Probable ATP-dependent RNA helicase DDX5 OS=Homo sapiens GN=DDX5 PE=1 SV=1	216	6	6	11.7	614	0.32
sp|Q12931|	TRAP1	HUMAN	Heat shock protein 75 kDa, mitochondrial OS=Homo sapiens GN=TRAP1 PE=1 SV=3	199	8	6	10.9	704	0.32
sp|P35241|	RADI	HUMAN	Radixin OS=Homo sapiens GN=RDX PE=1 SV=1	157	6	6	12.7	583	0.32
sp|P30837|	AL1B1	HUMAN	Aldehyde dehydrogenase X, mitochondrial OS=Homo sapiens GN=ALDH1B1 PE=1 SV=3	141	5	5	12.8	517	0.32
sp|Q9UJV9|	DDX41	HUMAN	Probable ATP-dependent RNA helicase DDX41 OS=Homo sapiens GN=DDX41 PE=1 SV=2	137	8	8	14.6	622	0.32
sp|O14579|	COPE	HUMAN	Coatomer subunit epsilon OS=Homo sapiens GN=COPE PE=1 SV=3	124	3	3	21.4	308	0.32
sp|P37802|	TAGL2	HUMAN	Transgelin-2 OS=Homo sapiens GN=TAGLN2 PE=1 SV=3	98	4	2	13.1	199	0.32
sp|Q53GQ0|	DHB12	HUMAN	Very-long-chain 3-oxoacyl-CoA reductase OS=Homo sapiens GN=HSD17B12 PE=1 SV=2	92	5	4	20.5	312	0.32
sp|Q5JQF8|	PAP1M	HUMAN	Polyadenylate-binding protein 1-like 2 OS=Homo sapiens GN=PABPC1L2A PE=2 SV=1	79	2	2	10	200	0.32
sp|P38919|	IF4A3	HUMAN	Eukaryotic initiation factor 4A-III OS=Homo sapiens GN=EIF4A3 PE=1 SV=4	117	5	5	12.9	411	0.31
sp|Q15286|	RAB35	HUMAN	Ras-related protein Rab-35 OS=Homo sapiens GN=RAB35 PE=1 SV=1	91	2	2	10.9	201	0.31
sp|Q9NRW1|	RAB6B	HUMAN	Ras-related protein Rab-6B OS=Homo sapiens GN=RAB6B PE=1 SV=1	63	2	2	14.4	208	0.31
sp|Q8N5W9|	F101B	HUMAN	Filamin-interacting protein FAM101B OS=Homo sapiens GN=FAM101B PE=1 SV=1	52	2	2	11.2	214	0.31
sp|Q9C005|	DPY30	HUMAN	Protein dpy-30 homolog OS=Homo sapiens GN=DPY30 PE=1 SV=1	41	1	1	20.2	99	0.31
sp|P01040|	CYTA	HUMAN	Cystatin-A OS=Homo sapiens GN=CSTA PE=1 SV=1	28	1	1	12.2	98	0.31
sp|P13929|	ENOB	HUMAN	Beta-enolase OS=Homo sapiens GN=ENO3 PE=1 SV=5	451	8	3	10.8	434	0.31
sp|O60664|	PLIN3	HUMAN	Perilipin-3 OS=Homo sapiens GN=PLIN3 PE=1 SV=3	208	6	6	25.3	434	0.31
sp|P23526|	SAHH	HUMAN	Adenosylhomocysteinase OS=Homo sapiens GN=AHCY PE=1 SV=4	138	4	4	9.5	432	0.31
sp|P22234|	PUR6	HUMAN	Multifunctional protein ADE2 OS=Homo sapiens GN=PAICS PE=1 SV=3	122	5	5	16.9	425	0.31
sp|P26639|	SYTC	HUMAN	Threonine--tRNA ligase, cytoplasmic OS=Homo sapiens GN=TARS PE=1 SV=3	111	8	7	10.4	723	0.31
sp|P54577|	SYYC	HUMAN	Tyrosine--tRNA ligase, cytoplasmic OS=Homo sapiens GN=YARS PE=1 SV=4	99	5	5	12.9	528	0.31
sp|P51148|	RAB5C	HUMAN	Ras-related protein Rab-5C OS=Homo sapiens GN=RAB5C PE=1 SV=2	95	2	2	12	216	0.31
sp|P09211|	GSTP1	HUMAN	Glutathione S-transferase P OS=Homo sapiens GN=GSTP1 PE=1 SV=2	83	2	2	17.1	210	0.31
sp|P50914|	RL14	HUMAN	60S ribosomal protein L14 OS=Homo sapiens GN=RPL14 PE=1 SV=4	61	2	2	9.3	215	0.31
sp|P04080|	CYTB	HUMAN	Cystatin-B OS=Homo sapiens GN=CSTB PE=1 SV=2	32	1	1	21.4	98	0.31
sp|Q07666|	KHDR1	HUMAN	KH domain-containing, RNA-binding, signal transduction-associated protein 1 OS=Homo sapiens GN=KHDRBS1 PE=1 SV=1	55	4	4	13.3	443	0.3
sp|P13667|	PDIA4	HUMAN	Protein disulfide-isomerase A4 OS=Homo sapiens GN=PDIA4 PE=1 SV=2	228	10	9	22	645	0.3
sp|Q16678|	CP1B1	HUMAN	Cytochrome P450 1B1 OS=Homo sapiens GN=CYP1B1 PE=1 SV=2	186	7	6	16.4	543	0.3
sp|P46063|	RECQ1	HUMAN	ATP-dependent DNA helicase Q1 OS=Homo sapiens GN=RECQL PE=1 SV=3	161	6	6	12	649	0.3
sp|P22695|	QCR2	HUMAN	Cytochrome b-c1 complex subunit 2, mitochondrial OS=Homo sapiens GN=UQCRC2 PE=1 SV=3	128	4	4	12.4	453	0.3
sp|O95816|	BAG2	HUMAN	BAG family molecular chaperone regulator 2 OS=Homo sapiens GN=BAG2 PE=1 SV=1	101	3	2	17.5	211	0.3
sp|P30519|	HMOX2	HUMAN	Heme oxygenase 2 OS=Homo sapiens GN=HMOX2 PE=1 SV=2	57	3	3	9.2	316	0.3
sp|P40429|	RL13A	HUMAN	60S ribosomal protein L13a OS=Homo sapiens GN=RPL13A PE=1 SV=2	51	3	3	11.8	203	0.3
sp|P05386|	RLA1	HUMAN	60S acidic ribosomal protein P1 OS=Homo sapiens GN=RPLP1 PE=1 SV=1	43	1	1	14	114	0.3
sp|P14136|	GFAP	HUMAN	Glial fibrillary acidic protein OS=Homo sapiens GN=GFAP PE=1 SV=1	2063	88	4	6	432	0.29
sp|P59190|	RAB15	HUMAN	Ras-related protein Rab-15 OS=Homo sapiens GN=RAB15 PE=1 SV=1	91	2	2	10.4	212	0.29
sp|P22061|	PIMT	HUMAN	Protein-L-isoaspartate(D-aspartate) O-methyltransferase OS=Homo sapiens GN=PCMT1 PE=1 SV=4	52	3	3	26.9	227	0.29
sp|P62879|	GBB2	HUMAN	Guanine nucleotide-binding protein G(I)/G(S)/G(T) subunit beta-2 OS=Homo sapiens GN=GNB2 PE=1 SV=3	52	3	3	7.1	340	0.29
sp|P09429|	HMGB1	HUMAN	High mobility group protein B1 OS=Homo sapiens GN=HMGB1 PE=1 SV=3	39	2	2	10.7	215	0.29
sp|Q14157|	UBP2L	HUMAN	Ubiquitin-associated protein 2-like OS=Homo sapiens GN=UBAP2L PE=1 SV=2	261	10	8	10.9	1087	0.29
sp|P13489|	RINI	HUMAN	Ribonuclease inhibitor OS=Homo sapiens GN=RNH1 PE=1 SV=2	222	4	4	15	461	0.29
sp|P13995|	MTDC	HUMAN	Bifunctional methylenetetrahydrofolate dehydrogenase/cyclohydrolase, mitochondrial OS=Homo sapiens GN=MTHFD2 PE=1 SV=2	122	3	3	16.6	350	0.29
sp|P27635|	RL10	HUMAN	60S ribosomal protein L10 OS=Homo sapiens GN=RPL10 PE=1 SV=4	112	3	3	14.5	214	0.29
sp|P24534|	EF1B	HUMAN	Elongation factor 1-beta OS=Homo sapiens GN=EEF1B2 PE=1 SV=3	60	2	2	9.8	225	0.29
sp|P30041|	PRDX6	HUMAN	Peroxiredoxin-6 OS=Homo sapiens GN=PRDX6 PE=1 SV=3	28	2	2	6.3	224	0.29
sp|Q5VU69|	CA189	HUMAN	Uncharacterized protein C1orf189 OS=Homo sapiens GN=C1orf189 PE=1 SV=1	35	1	1	6.9	101	0.28
sp|Q00839|	HNRPU	HUMAN	Heterogeneous nuclear ribonucleoprotein U OS=Homo sapiens GN=HNRNPU PE=1 SV=6	204	8	8	11.4	825	0.28
sp|Q9UNF1|	MAGD2	HUMAN	Melanoma-associated antigen D2 OS=Homo sapiens GN=MAGED2 PE=1 SV=2	126	6	6	11.2	606	0.28
sp|Q9BS40|	LXN	HUMAN	Latexin OS=Homo sapiens GN=LXN PE=1 SV=2	120	2	2	12.6	222	0.28
sp|Q15366|	PCBP2	HUMAN	Poly(rC)-binding protein 2 OS=Homo sapiens GN=PCBP2 PE=1 SV=1	95	3	3	14	365	0.28
sp|P25685|	DNJB1	HUMAN	DnaJ homolog subfamily B member 1 OS=Homo sapiens GN=DNAJB1 PE=1 SV=4	85	3	3	9.1	340	0.28
sp|P48729|	KC1A	HUMAN	Casein kinase I isoform alpha OS=Homo sapiens GN=CSNK1A1 PE=1 SV=2	72	3	3	10.7	337	0.28
sp|Q14103|	HNRPD	HUMAN	Heterogeneous nuclear ribonucleoprotein D0 OS=Homo sapiens GN=HNRNPD PE=1 SV=1	45	3	3	9.9	355	0.28
sp|O75347|	TBCA	HUMAN	Tubulin-specific chaperone A OS=Homo sapiens GN=TBCA PE=1 SV=3	57	1	1	16.7	108	0.27
sp|O95182|	NDUA7	HUMAN	NADH dehydrogenase [ubiquinone] 1 alpha subcomplex subunit 7 OS=Homo sapiens GN=NDUFA7 PE=1 SV=3	23	1	1	8	113	0.27
sp|Q86V48|	LUZP1	HUMAN	Leucine zipper protein 1 OS=Homo sapiens GN=LUZP1 PE=1 SV=2	369	9	9	11.7	1076	0.27
sp|P43243|	MATR3	HUMAN	Matrin-3 OS=Homo sapiens GN=MATR3 PE=1 SV=2	278	8	6	15.2	847	0.27
sp|P09972|	ALDOC	HUMAN	Fructose-bisphosphate aldolase C OS=Homo sapiens GN=ALDOC PE=1 SV=2	136	4	3	9.1	364	0.27
sp|Q15233|	NONO	HUMAN	Non-POU domain-containing octamer-binding protein OS=Homo sapiens GN=NONO PE=1 SV=4	118	6	5	14.6	471	0.27
sp|Q96AE4|	FUBP1	HUMAN	Far upstream element-binding protein 1 OS=Homo sapiens GN=FUBP1 PE=1 SV=3	106	5	5	7.9	644	0.27
sp|O00232|	PSD12	HUMAN	26S proteasome non-ATPase regulatory subunit 12 OS=Homo sapiens GN=PSMD12 PE=1 SV=3	87	5	5	9.6	456	0.27
sp|P54819|	KAD2	HUMAN	Adenylate kinase 2, mitochondrial OS=Homo sapiens GN=AK2 PE=1 SV=2	68	2	2	5	239	0.27
sp|P52209|	6PGD	HUMAN	6-phosphogluconate dehydrogenase, decarboxylating OS=Homo sapiens GN=PGD PE=1 SV=3	64	4	4	11	483	0.27
sp|Q9HB71|	CYBP	HUMAN	Calcyclin-binding protein OS=Homo sapiens GN=CACYBP PE=1 SV=2	46	2	2	11.8	228	0.27
sp|Q9BVG4|	PBDC1	HUMAN	Protein PBDC1 OS=Homo sapiens GN=PBDC1 PE=1 SV=1	35	2	2	10.7	233	0.27
sp|Q5JNZ5|	RS26L	HUMAN	Putative 40S ribosomal protein S26-like 1 OS=Homo sapiens GN=RPS26P11 PE=5 SV=1	34	1	1	7.8	115	0.26
sp|Q96KX1|	CD036	HUMAN	Uncharacterized protein C4orf36 OS=Homo sapiens GN=C4orf36 PE=4 SV=2	32	1	1	7.7	117	0.26
sp|P52948|	NUP98	HUMAN	Nuclear pore complex protein Nup98-Nup96 OS=Homo sapiens GN=NUP98 PE=1 SV=4	451	17	16	14.1	1817	0.26
sp|Q08211|	DHX9	HUMAN	ATP-dependent RNA helicase A OS=Homo sapiens GN=DHX9 PE=1 SV=4	291	13	11	10.9	1270	0.26
sp|Q13547|	HDAC1	HUMAN	Histone deacetylase 1 OS=Homo sapiens GN=HDAC1 PE=1 SV=1	165	4	4	11.6	482	0.26
sp|O76031|	CLPX	HUMAN	ATP-dependent Clp protease ATP-binding subunit clpX-like, mitochondrial OS=Homo sapiens GN=CLPX PE=1 SV=2	158	6	5	11.2	633	0.26
sp|Q99567|	NUP88	HUMAN	Nuclear pore complex protein Nup88 OS=Homo sapiens GN=NUP88 PE=1 SV=2	150	8	7	15.4	741	0.26
sp|P11940|	PABP1	HUMAN	Polyadenylate-binding protein 1 OS=Homo sapiens GN=PABPC1 PE=1 SV=2	135	6	6	7.9	636	0.26
sp|Q9BYZ2|	LDH6B	HUMAN	L-lactate dehydrogenase A-like 6B OS=Homo sapiens GN=LDHAL6B PE=1 SV=3	131	3	2	6	381	0.26
sp|Q9Y3I0|	RTCB	HUMAN	tRNA-splicing ligase RtcB homolog OS=Homo sapiens GN=RTCB PE=1 SV=1	120	4	4	8.5	505	0.26
sp|P40939|	ECHA	HUMAN	Trifunctional enzyme subunit alpha, mitochondrial OS=Homo sapiens GN=HADHA PE=1 SV=2	114	7	6	8.1	763	0.26
sp|P60900|	PSA6	HUMAN	Proteasome subunit alpha type-6 OS=Homo sapiens GN=PSMA6 PE=1 SV=1	94	2	2	10.2	246	0.26
sp|O00154|	BACH	HUMAN	Cytosolic acyl coenzyme A thioester hydrolase OS=Homo sapiens GN=ACOT7 PE=1 SV=3	85	3	3	12.9	380	0.26
sp|Q99714|	HCD2	HUMAN	3-hydroxyacyl-CoA dehydrogenase type-2 OS=Homo sapiens GN=HSD17B10 PE=1 SV=3	77	3	3	14.2	261	0.26
sp|Q9BVK6|	TMED9	HUMAN	Transmembrane emp24 domain-containing protein 9 OS=Homo sapiens GN=TMED9 PE=1 SV=2	49	3	3	15.3	235	0.26
sp|P62854|	RS26	HUMAN	40S ribosomal protein S26 OS=Homo sapiens GN=RPS26 PE=1 SV=3	38	1	1	13	115	0.26
sp|P49207|	RL34	HUMAN	60S ribosomal protein L34 OS=Homo sapiens GN=RPL34 PE=1 SV=3	30	2	2	12.8	117	0.26
sp|Q3SY84|	K2C71	HUMAN	Keratin, type II cytoskeletal 71 OS=Homo sapiens GN=KRT71 PE=1 SV=3	522	34	3	4	523	0.25
sp|P31947|	1433S	HUMAN	14-3-3 protein sigma OS=Homo sapiens GN=SFN PE=1 SV=1	63	2	2	9.7	248	0.25
sp|P40763|	STAT3	HUMAN	Signal transducer and activator of transcription 3 OS=Homo sapiens GN=STAT3 PE=1 SV=2	200	6	6	12.7	770	0.25
sp|P52292|	IMA1	HUMAN	Importin subunit alpha-1 OS=Homo sapiens GN=KPNA2 PE=1 SV=1	159	4	4	11.7	529	0.25
sp|Q13310|	PABP4	HUMAN	Polyadenylate-binding protein 4 OS=Homo sapiens GN=PABPC4 PE=1 SV=1	147	6	6	9.9	644	0.25
sp|O43390|	HNRPR	HUMAN	Heterogeneous nuclear ribonucleoprotein R OS=Homo sapiens GN=HNRNPR PE=1 SV=1	145	5	5	8.7	633	0.25
sp|P11586|	C1TC	HUMAN	C-1-tetrahydrofolate synthase, cytoplasmic OS=Homo sapiens GN=MTHFD1 PE=1 SV=3	142	7	7	9.3	935	0.25
sp|Q99733|	NP1L4	HUMAN	Nucleosome assembly protein 1-like 4 OS=Homo sapiens GN=NAP1L4 PE=1 SV=1	121	3	3	8.3	375	0.25
sp|O60573|	IF4E2	HUMAN	Eukaryotic translation initiation factor 4E type 2 OS=Homo sapiens GN=EIF4E2 PE=1 SV=1	118	3	2	9.4	245	0.25
sp|P12277|	KCRB	HUMAN	Creatine kinase B-type OS=Homo sapiens GN=CKB PE=1 SV=1	95	4	4	19.9	381	0.25
sp|Q92688|	AN32B	HUMAN	Acidic leucine-rich nuclear phosphoprotein 32 family member B OS=Homo sapiens GN=ANP32B PE=1 SV=1	86	3	3	12.4	251	0.25
sp|P35237|	SPB6	HUMAN	Serpin B6 OS=Homo sapiens GN=SERPINB6 PE=1 SV=3	72	3	3	13.3	376	0.25
sp|Q08431|	MFGM	HUMAN	Lactadherin OS=Homo sapiens GN=MFGE8 PE=1 SV=2	70	3	3	9.6	387	0.25
sp|O14818|	PSA7	HUMAN	Proteasome subunit alpha type-7 OS=Homo sapiens GN=PSMA7 PE=1 SV=1	62	2	2	8.9	248	0.25
sp|P61163|	ACTZ	HUMAN	Alpha-centractin OS=Homo sapiens GN=ACTR1A PE=1 SV=1	60	4	4	18.4	376	0.25
sp|P0C0S5|	H2AZ	HUMAN	Histone H2A.Z OS=Homo sapiens GN=H2AFZ PE=1 SV=2	45	1	1	7	128	0.25
sp|Q9P0L0|	VAPA	HUMAN	Vesicle-associated membrane protein-associated protein A OS=Homo sapiens GN=VAPA PE=1 SV=3	36	2	2	8.4	249	0.25
sp|O95399|	UTS2	HUMAN	Urotensin-2 OS=Homo sapiens GN=UTS2 PE=1 SV=1	43	1	1	6.5	124	0.24
sp|O75822|	EIF3J	HUMAN	Eukaryotic translation initiation factor 3 subunit J OS=Homo sapiens GN=EIF3J PE=1 SV=2	38	2	2	7.8	258	0.24
sp|P35749|	MYH11	HUMAN	Myosin-11 OS=Homo sapiens GN=MYH11 PE=1 SV=3	610	26	20	10.5	1972	0.24
sp|P22314|	UBA1	HUMAN	Ubiquitin-like modifier-activating enzyme 1 OS=Homo sapiens GN=UBA1 PE=1 SV=3	233	8	8	12	1058	0.24
sp|Q58FF8|	H90B2	HUMAN	Putative heat shock protein HSP 90-beta 2 OS=Homo sapiens GN=HSP90AB2P PE=1 SV=2	163	4	4	12.1	381	0.24
sp|Q6DD88|	ATLA3	HUMAN	Atlastin-3 OS=Homo sapiens GN=ATL3 PE=1 SV=1	116	4	3	6.5	541	0.24
sp|P63010|	AP2B1	HUMAN	AP-2 complex subunit beta OS=Homo sapiens GN=AP2B1 PE=1 SV=1	114	7	7	9.8	937	0.24
sp|O75937|	DNJC8	HUMAN	DnaJ homolog subfamily C member 8 OS=Homo sapiens GN=DNAJC8 PE=1 SV=2	65	2	2	10.7	253	0.24
sp|P13987|	CD59	HUMAN	CD59 glycoprotein OS=Homo sapiens GN=CD59 PE=1 SV=1	37	1	1	6.3	128	0.24
sp|Q8IUC4|	RHPN2	HUMAN	Rhophilin-2 OS=Homo sapiens GN=RHPN2 PE=1 SV=1	246	6	6	13	686	0.23
sp|Q9BY77|	PDIP3	HUMAN	Polymerase delta-interacting protein 3 OS=Homo sapiens GN=POLDIP3 PE=1 SV=2	138	5	4	14.5	421	0.23
sp|P13674|	P4HA1	HUMAN	Prolyl 4-hydroxylase subunit alpha-1 OS=Homo sapiens GN=P4HA1 PE=1 SV=2	131	4	3	7.5	534	0.23
sp|O60884|	DNJA2	HUMAN	DnaJ homolog subfamily A member 2 OS=Homo sapiens GN=DNAJA2 PE=1 SV=1	109	3	3	13.1	412	0.23
sp|Q9NZN4|	EHD2	HUMAN	EH domain-containing protein 2 OS=Homo sapiens GN=EHD2 PE=1 SV=2	98	6	6	11.6	543	0.23
sp|P42766|	RL35	HUMAN	60S ribosomal protein L35 OS=Homo sapiens GN=RPL35 PE=1 SV=2	77	2	1	10.6	123	0.23
sp|Q6YN16|	HSDL2	HUMAN	Hydroxysteroid dehydrogenase-like protein 2 OS=Homo sapiens GN=HSDL2 PE=1 SV=1	74	3	2	6	418	0.23
sp|P62424|	RL7A	HUMAN	60S ribosomal protein L7a OS=Homo sapiens GN=RPL7A PE=1 SV=2	66	3	3	12.8	266	0.23
sp|P35080|	PROF2	HUMAN	Profilin-2 OS=Homo sapiens GN=PFN2 PE=1 SV=3	63	1	1	10	140	0.23
sp|P35268|	RL22	HUMAN	60S ribosomal protein L22 OS=Homo sapiens GN=RPL22 PE=1 SV=2	50	1	1	10.2	128	0.23
sp|O75718|	CRTAP	HUMAN	Cartilage-associated protein OS=Homo sapiens GN=CRTAP PE=1 SV=1	40	4	4	9.5	401	0.23
sp|Q6NXT2|	H3C	HUMAN	Histone H3.3C OS=Homo sapiens GN=H3F3C PE=1 SV=3	30	2	1	6.7	135	0.23
sp|P62829|	RL23	HUMAN	60S ribosomal protein L23 OS=Homo sapiens GN=RPL23 PE=1 SV=1	27	2	2	16.4	140	0.23
sp|Q9NRG0|	CHRC1	HUMAN	Chromatin accessibility complex protein 1 OS=Homo sapiens GN=CHRAC1 PE=1 SV=1	26	2	1	6.1	131	0.23
sp|Q14641|	INSL4	HUMAN	Early placenta insulin-like peptide OS=Homo sapiens GN=INSL4 PE=1 SV=1	40	2	1	4.3	139	0.22
sp|P29373|	RABP2	HUMAN	Cellular retinoic acid-binding protein 2 OS=Homo sapiens GN=CRABP2 PE=1 SV=2	31	2	2	23.2	138	0.22
sp|Q09666|	AHNK	HUMAN	Neuroblast differentiation-associated protein AHNAK OS=Homo sapiens GN=AHNAK PE=1 SV=2	1200	48	47	11.3	5890	0.22
sp|P33993|	MCM7	HUMAN	DNA replication licensing factor MCM7 OS=Homo sapiens GN=MCM7 PE=1 SV=4	211	7	7	13.6	719	0.22
sp|Q99959|	PKP2	HUMAN	Plakophilin-2 OS=Homo sapiens GN=PKP2 PE=1 SV=2	182	7	7	7.3	881	0.22
sp|Q9BUJ2|	HNRL1	HUMAN	Heterogeneous nuclear ribonucleoprotein U-like protein 1 OS=Homo sapiens GN=HNRNPUL1 PE=1 SV=2	172	7	7	13.1	856	0.22
sp|Q92974|	ARHG2	HUMAN	Rho guanine nucleotide exchange factor 2 OS=Homo sapiens GN=ARHGEF2 PE=1 SV=4	171	7	7	8.8	986	0.22
sp|O14974|	MYPT1	HUMAN	Protein phosphatase 1 regulatory subunit 12A OS=Homo sapiens GN=PPP1R12A PE=1 SV=1	165	8	7	8.2	1030	0.22
sp|Q7L1Q6|	BZW1	HUMAN	Basic leucine zipper and W2 domain-containing protein 1 OS=Homo sapiens GN=BZW1 PE=1 SV=1	128	5	5	11.5	419	0.22
sp|P45954|	ACDSB	HUMAN	Short/branched chain specific acyl-CoA dehydrogenase, mitochondrial OS=Homo sapiens GN=ACADSB PE=1 SV=1	126	3	3	11.6	432	0.22
sp|P16615|	AT2A2	HUMAN	Sarcoplasmic/endoplasmic reticulum calcium ATPase 2 OS=Homo sapiens GN=ATP2A2 PE=1 SV=1	116	17	6	6.2	1042	0.22
sp|P35998|	PRS7	HUMAN	26S protease regulatory subunit 7 OS=Homo sapiens GN=PSMC2 PE=1 SV=3	115	3	3	7.2	433	0.22
sp|Q13838|	DX39B	HUMAN	Spliceosome RNA helicase DDX39B OS=Homo sapiens GN=DDX39B PE=1 SV=1	115	3	3	11.9	428	0.22
sp|Q96FW1|	OTUB1	HUMAN	Ubiquitin thioesterase OTUB1 OS=Homo sapiens GN=OTUB1 PE=1 SV=2	103	2	2	10.3	271	0.22
sp|Q09028|	RBBP4	HUMAN	Histone-binding protein RBBP4 OS=Homo sapiens GN=RBBP4 PE=1 SV=3	91	4	4	11.8	425	0.22
sp|P51659|	DHB4	HUMAN	Peroxisomal multifunctional enzyme type 2 OS=Homo sapiens GN=HSD17B4 PE=1 SV=3	89	6	6	12.1	736	0.22
sp|P00505|	AATM	HUMAN	Aspartate aminotransferase, mitochondrial OS=Homo sapiens GN=GOT2 PE=1 SV=3	78	3	3	7.2	430	0.22
sp|Q7L0Y3|	MRRP1	HUMAN	Mitochondrial ribonuclease P protein 1 OS=Homo sapiens GN=TRMT10C PE=1 SV=2	76	4	3	6.9	403	0.22
sp|P62266|	RS23	HUMAN	40S ribosomal protein S23 OS=Homo sapiens GN=RPS23 PE=1 SV=3	70	1	1	7.7	143	0.22
sp|Q56UQ5|	TPT1L	HUMAN	TPT1-like protein OS=Homo sapiens PE=2 SV=2	66	1	1	9.3	140	0.22
sp|Q13363|	CTBP1	HUMAN	C-terminal-binding protein 1 OS=Homo sapiens GN=CTBP1 PE=1 SV=2	65	3	3	6.8	440	0.22
sp|O00165|	HAX1	HUMAN	HCLS1-associated protein X-1 OS=Homo sapiens GN=HAX1 PE=1 SV=2	63	2	2	7.2	279	0.22
sp|Q96HS1|	PGAM5	HUMAN	Serine/threonine-protein phosphatase PGAM5, mitochondrial OS=Homo sapiens GN=PGAM5 PE=1 SV=2	37	2	2	5.5	289	0.22
sp|Q9BXY8|	BEX2	HUMAN	Protein BEX2 OS=Homo sapiens GN=BEX2 PE=1 SV=1	34	1	1	5.5	128	0.22
sp|P46779|	RL28	HUMAN	60S ribosomal protein L28 OS=Homo sapiens GN=RPL28 PE=1 SV=3	28	1	1	5.1	137	0.22
sp|Q96M42|	CU129	HUMAN	Putative uncharacterized protein encoded by LINC00479 OS=Homo sapiens GN=LINC00479 PE=5 SV=2	23	1	1	4.9	142	0.22
sp|Q01105|	SET	HUMAN	Protein SET OS=Homo sapiens GN=SET PE=1 SV=3	93	3	3	19	290	0.21
sp|Q14019|	COTL1	HUMAN	Coactosin-like protein OS=Homo sapiens GN=COTL1 PE=1 SV=3	65	1	1	11.3	142	0.21
sp|O15511|	ARPC5	HUMAN	Actin-related protein 2/3 complex subunit 5 OS=Homo sapiens GN=ARPC5 PE=1 SV=3	63	1	1	7.9	151	0.21
sp|Q969X5|	ERGI1	HUMAN	Endoplasmic reticulum-Golgi intermediate compartment protein 1 OS=Homo sapiens GN=ERGIC1 PE=1 SV=1	38	2	2	6.9	290	0.21
sp|P00441|	SODC	HUMAN	Superoxide dismutase [Cu-Zn] OS=Homo sapiens GN=SOD1 PE=1 SV=2	38	1	1	13.6	154	0.21
sp|Q9P003|	CNIH4	HUMAN	Protein cornichon homolog 4 OS=Homo sapiens GN=CNIH4 PE=1 SV=1	30	1	1	14.4	139	0.21
sp|Q9Y490|	TLN1	HUMAN	Talin-1 OS=Homo sapiens GN=TLN1 PE=1 SV=3	434	19	19	11.1	2541	0.21
sp|O95373|	IPO7	HUMAN	Importin-7 OS=Homo sapiens GN=IPO7 PE=1 SV=1	284	8	8	10.9	1038	0.21
sp|A0FGR8|	ESYT2	HUMAN	Extended synaptotagmin-2 OS=Homo sapiens GN=ESYT2 PE=1 SV=1	208	7	7	10.6	921	0.21
sp|P02786|	TFR1	HUMAN	Transferrin receptor protein 1 OS=Homo sapiens GN=TFRC PE=1 SV=2	162	6	6	10.5	760	0.21
sp|Q07065|	CKAP4	HUMAN	Cytoskeleton-associated protein 4 OS=Homo sapiens GN=CKAP4 PE=1 SV=2	120	5	4	7.8	602	0.21
sp|Q9Y305|	ACOT9	HUMAN	Acyl-coenzyme A thioesterase 9, mitochondrial OS=Homo sapiens GN=ACOT9 PE=1 SV=2	112	3	3	7.7	439	0.21
sp|Q9BT40|	INP5K	HUMAN	Inositol polyphosphate 5-phosphatase K OS=Homo sapiens GN=INPP5K PE=1 SV=3	111	4	3	7.6	448	0.21
sp|P78344|	IF4G2	HUMAN	Eukaryotic translation initiation factor 4 gamma 2 OS=Homo sapiens GN=EIF4G2 PE=1 SV=1	110	8	8	11.4	907	0.21
sp|P38606|	VATA	HUMAN	V-type proton ATPase catalytic subunit A OS=Homo sapiens GN=ATP6V1A PE=1 SV=2	88	4	4	11.3	617	0.21
sp|P62263|	RS14	HUMAN	40S ribosomal protein S14 OS=Homo sapiens GN=RPS14 PE=1 SV=3	78	1	1	7.3	151	0.21
sp|P61221|	ABCE1	HUMAN	ATP-binding cassette sub-family E member 1 OS=Homo sapiens GN=ABCE1 PE=1 SV=1	76	4	4	9.7	599	0.21
sp|P62191|	PRS4	HUMAN	26S protease regulatory subunit 4 OS=Homo sapiens GN=PSMC1 PE=1 SV=1	74	3	3	8	440	0.21
sp|Q14651|	PLSI	HUMAN	Plastin-1 OS=Homo sapiens GN=PLS1 PE=1 SV=2	128	4	4	9.2	629	0.2
sp|P61619|	S61A1	HUMAN	Protein transport protein Sec61 subunit alpha isoform 1 OS=Homo sapiens GN=SEC61A1 PE=1 SV=2	109	3	3	6.7	476	0.2
sp|Q8WWF6|	DNJB3	HUMAN	DnaJ homolog subfamily B member 3 OS=Homo sapiens GN=DNAJB3 PE=1 SV=1	75	1	1	9	145	0.2
sp|Q9UHV9|	PFD2	HUMAN	Prefoldin subunit 2 OS=Homo sapiens GN=PFDN2 PE=1 SV=1	67	1	1	9.1	154	0.2
sp|Q13283|	G3BP1	HUMAN	Ras GTPase-activating protein-binding protein 1 OS=Homo sapiens GN=G3BP1 PE=1 SV=1	63	4	3	13.3	466	0.2
sp|Q53GA4|	PHLA2	HUMAN	Pleckstrin homology-like domain family A member 2 OS=Homo sapiens GN=PHLDA2 PE=1 SV=2	36	2	2	9.9	152	0.2
sp|P35609|	ACTN2	HUMAN	Alpha-actinin-2 OS=Homo sapiens GN=ACTN2 PE=1 SV=1	260	7	5	7.7	894	0.2
sp|P43246|	MSH2	HUMAN	DNA mismatch repair protein Msh2 OS=Homo sapiens GN=MSH2 PE=1 SV=1	176	6	6	9.2	934	0.2
sp|Q13263|	TIF1B	HUMAN	Transcription intermediary factor 1-beta OS=Homo sapiens GN=TRIM28 PE=1 SV=5	144	7	6	9.9	835	0.2
sp|Q9H361|	PABP3	HUMAN	Polyadenylate-binding protein 3 OS=Homo sapiens GN=PABPC3 PE=1 SV=2	132	5	5	6.5	631	0.2
sp|Q9ULX6|	AKP8L	HUMAN	A-kinase anchor protein 8-like OS=Homo sapiens GN=AKAP8L PE=1 SV=3	114	4	4	6.2	646	0.2
sp|Q96EY1|	DNJA3	HUMAN	DnaJ homolog subfamily A member 3, mitochondrial OS=Homo sapiens GN=DNAJA3 PE=1 SV=2	113	3	3	9.2	480	0.2
sp|P41219|	PERI	HUMAN	Peripherin OS=Homo sapiens GN=PRPH PE=1 SV=2	108	7	4	6.2	470	0.2
sp|P13804|	ETFA	HUMAN	Electron transfer flavoprotein subunit alpha, mitochondrial OS=Homo sapiens GN=ETFA PE=1 SV=1	108	2	2	9.9	333	0.2
sp|Q9NVI7|	ATD3A	HUMAN	ATPase family AAA domain-containing protein 3A OS=Homo sapiens GN=ATAD3A PE=1 SV=2	88	5	5	11.2	634	0.2
sp|A6NHQ2|	FBLL1	HUMAN	rRNA/tRNA 2~-O-methyltransferase fibrillarin-like protein 1 OS=Homo sapiens GN=FBLL1 PE=3 SV=2	87	2	2	6.6	334	0.2
sp|P26368|	U2AF2	HUMAN	Splicing factor U2AF 65 kDa subunit OS=Homo sapiens GN=U2AF2 PE=1 SV=4	86	3	3	16.8	475	0.2
sp|Q8NFH5|	NUP53	HUMAN	Nucleoporin NUP53 OS=Homo sapiens GN=NUP35 PE=1 SV=1	79	2	2	8	326	0.2
sp|Q9BT22|	ALG1	HUMAN	Chitobiosyldiphosphodolichol beta-mannosyltransferase OS=Homo sapiens GN=ALG1 PE=1 SV=2	75	3	3	6.9	464	0.2
sp|P46776|	RL27A	HUMAN	60S ribosomal protein L27a OS=Homo sapiens GN=RPL27A PE=1 SV=2	69	2	2	11.5	148	0.2
sp|Q13155|	AIMP2	HUMAN	Aminoacyl tRNA synthase complex-interacting multifunctional protein 2 OS=Homo sapiens GN=AIMP2 PE=1 SV=2	68	2	2	10.6	320	0.2
sp|Q02790|	FKBP4	HUMAN	Peptidyl-prolyl cis-trans isomerase FKBP4 OS=Homo sapiens GN=FKBP4 PE=1 SV=3	66	3	3	6.1	459	0.2
sp|Q12904|	AIMP1	HUMAN	Aminoacyl tRNA synthase complex-interacting multifunctional protein 1 OS=Homo sapiens GN=AIMP1 PE=1 SV=2	65	3	3	16	312	0.2
sp|P27695|	APEX1	HUMAN	DNA-(apurinic or apyrimidinic site) lyase OS=Homo sapiens GN=APEX1 PE=1 SV=2	64	2	2	11	318	0.2
sp|Q9BPX5|	ARP5L	HUMAN	Actin-related protein 2/3 complex subunit 5-like protein OS=Homo sapiens GN=ARPC5L PE=1 SV=1	52	1	1	7.8	153	0.2
sp|O95864|	FADS2	HUMAN	Fatty acid desaturase 2 OS=Homo sapiens GN=FADS2 PE=1 SV=1	50	3	3	5.2	444	0.2
sp|O00743|	PPP6	HUMAN	Serine/threonine-protein phosphatase 6 catalytic subunit OS=Homo sapiens GN=PPP6C PE=1 SV=1	48	2	2	6.9	305	0.2
sp|P62841|	RS15	HUMAN	40S ribosomal protein S15 OS=Homo sapiens GN=RPS15 PE=1 SV=2	41	1	1	8.3	145	0.2
sp|Q96A00|	PP14A	HUMAN	Protein phosphatase 1 regulatory subunit 14A OS=Homo sapiens GN=PPP1R14A PE=1 SV=1	29	1	1	7.5	147	0.2
sp|P24666|	PPAC	HUMAN	Low molecular weight phosphotyrosine protein phosphatase OS=Homo sapiens GN=ACP1 PE=1 SV=3	23	1	1	5.7	158	0.19
sp|Q14CN4|	K2C72	HUMAN	Keratin, type II cytoskeletal 72 OS=Homo sapiens GN=KRT72 PE=1 SV=2	554	34	4	5.7	511	0.19
sp|P27708|	PYR1	HUMAN	CAD protein OS=Homo sapiens GN=CAD PE=1 SV=3	377	16	14	9	2225	0.19
sp|P54136|	SYRC	HUMAN	Arginine--tRNA ligase, cytoplasmic OS=Homo sapiens GN=RARS PE=1 SV=2	165	5	4	7.3	660	0.19
sp|O43143|	DHX15	HUMAN	Pre-mRNA-splicing factor ATP-dependent RNA helicase DHX15 OS=Homo sapiens GN=DHX15 PE=1 SV=2	160	6	6	8.2	795	0.19
sp|P09874|	PARP1	HUMAN	Poly [ADP-ribose] polymerase 1 OS=Homo sapiens GN=PARP1 PE=1 SV=4	150	7	7	10.3	1014	0.19
sp|P12268|	IMDH2	HUMAN	Inosine-5~-monophosphate dehydrogenase 2 OS=Homo sapiens GN=IMPDH2 PE=1 SV=2	141	5	5	14.2	514	0.19
sp|P55060|	XPO2	HUMAN	Exportin-2 OS=Homo sapiens GN=CSE1L PE=1 SV=3	140	8	7	8.1	971	0.19
sp|Q6ZVM7|	TM1L2	HUMAN	TOM1-like protein 2 OS=Homo sapiens GN=TOM1L2 PE=1 SV=1	139	3	3	7.1	507	0.19
sp|P34932|	HSP74	HUMAN	Heat shock 70 kDa protein 4 OS=Homo sapiens GN=HSPA4 PE=1 SV=4	122	6	6	8	840	0.19
sp|P61964|	WDR5	HUMAN	WD repeat-containing protein 5 OS=Homo sapiens GN=WDR5 PE=1 SV=1	113	3	2	9.3	334	0.19
sp|Q16698|	DECR	HUMAN	2,4-dienoyl-CoA reductase, mitochondrial OS=Homo sapiens GN=DECR1 PE=1 SV=1	104	2	2	10.4	335	0.19
sp|P53597|	SUCA	HUMAN	Succinyl-CoA ligase [ADP/GDP-forming] subunit alpha, mitochondrial OS=Homo sapiens GN=SUCLG1 PE=1 SV=4	104	3	2	8.7	346	0.19
sp|Q14257|	RCN2	HUMAN	Reticulocalbin-2 OS=Homo sapiens GN=RCN2 PE=1 SV=1	103	2	2	13.9	317	0.19
sp|P85037|	FOXK1	HUMAN	Forkhead box protein K1 OS=Homo sapiens GN=FOXK1 PE=1 SV=1	98	7	7	10.9	733	0.19
sp|Q3KQU3|	MA7D1	HUMAN	MAP7 domain-containing protein 1 OS=Homo sapiens GN=MAP7D1 PE=1 SV=1	95	6	5	5.7	841	0.19
sp|P51648|	AL3A2	HUMAN	Fatty aldehyde dehydrogenase OS=Homo sapiens GN=ALDH3A2 PE=1 SV=1	74	3	3	7.6	485	0.19
sp|Q9UMS4|	PRP19	HUMAN	Pre-mRNA-processing factor 19 OS=Homo sapiens GN=PRPF19 PE=1 SV=1	68	3	3	8.5	504	0.19
sp|Q52LJ0|	FA98B	HUMAN	Protein FAM98B OS=Homo sapiens GN=FAM98B PE=1 SV=1	68	2	2	8.8	330	0.19
sp|Q9Y6G9|	DC1L1	HUMAN	Cytoplasmic dynein 1 light intermediate chain 1 OS=Homo sapiens GN=DYNC1LI1 PE=1 SV=3	52	4	4	7.6	523	0.19
sp|P15170|	ERF3A	HUMAN	Eukaryotic peptide chain release factor GTP-binding subunit ERF3A OS=Homo sapiens GN=GSPT1 PE=1 SV=1	39	5	3	5.2	499	0.19
sp|P40925|	MDHC	HUMAN	Malate dehydrogenase, cytoplasmic OS=Homo sapiens GN=MDH1 PE=1 SV=4	37	2	2	6.9	334	0.19
sp|Q8N138|	ORML3	HUMAN	ORM1-like protein 3 OS=Homo sapiens GN=ORMDL3 PE=1 SV=1	28	1	1	7.2	153	0.19
sp|P47914|	RL29	HUMAN	60S ribosomal protein L29 OS=Homo sapiens GN=RPL29 PE=1 SV=2	25	1	1	6.3	159	0.19
sp|Q9Y3C6|	PPIL1	HUMAN	Peptidyl-prolyl cis-trans isomerase-like 1 OS=Homo sapiens GN=PPIL1 PE=1 SV=1	23	1	1	10.2	166	0.19
sp|Q9UJZ1|	STML2	HUMAN	Stomatin-like protein 2, mitochondrial OS=Homo sapiens GN=STOML2 PE=1 SV=1	110	3	3	14	356	0.18
sp|O94905|	ERLN2	HUMAN	Erlin-2 OS=Homo sapiens GN=ERLIN2 PE=1 SV=1	68	3	3	9.4	339	0.18
sp|A6NGE7|	URAD	HUMAN	Putative 2-oxo-4-hydroxy-4-carboxy-5-ureidoimidazoline decarboxylase OS=Homo sapiens GN=URAD PE=5 SV=2	30	2	1	3.5	173	0.18
sp|Q9Y3E5|	PTH2	HUMAN	Peptidyl-tRNA hydrolase 2, mitochondrial OS=Homo sapiens GN=PTRH2 PE=1 SV=1	22	2	2	11.7	179	0.18
sp|P46821|	MAP1B	HUMAN	Microtubule-associated protein 1B OS=Homo sapiens GN=MAP1B PE=1 SV=2	429	18	17	10.3	2468	0.18
sp|Q68CZ2|	TENS3	HUMAN	Tensin-3 OS=Homo sapiens GN=TNS3 PE=1 SV=2	312	9	9	8.9	1445	0.18
sp|P28331|	NDUS1	HUMAN	NADH-ubiquinone oxidoreductase 75 kDa subunit, mitochondrial OS=Homo sapiens GN=NDUFS1 PE=1 SV=3	137	5	5	9.5	727	0.18
sp|P35869|	AHR	HUMAN	Aryl hydrocarbon receptor OS=Homo sapiens GN=AHR PE=1 SV=2	114	5	5	7.4	848	0.18
sp|P40121|	CAPG	HUMAN	Macrophage-capping protein OS=Homo sapiens GN=CAPG PE=1 SV=2	96	2	2	6.9	348	0.18
sp|P10696|	PPBN	HUMAN	Alkaline phosphatase, placental-like OS=Homo sapiens GN=ALPPL2 PE=2 SV=4	86	3	3	6.6	532	0.18
sp|Q70UQ0|	IKIP	HUMAN	Inhibitor of nuclear factor kappa-B kinase-interacting protein OS=Homo sapiens GN=IKBIP PE=1 SV=1	84	2	2	6.9	350	0.18
sp|Q9UHR4|	BI2L1	HUMAN	Brain-specific angiogenesis inhibitor 1-associated protein 2-like protein 1 OS=Homo sapiens GN=BAIAP2L1 PE=1 SV=2	79	3	3	7.4	511	0.18
sp|Q9BZZ5|	API5	HUMAN	Apoptosis inhibitor 5 OS=Homo sapiens GN=API5 PE=1 SV=3	78	3	3	7.4	524	0.18
sp|Q9NRG9|	AAAS	HUMAN	Aladin OS=Homo sapiens GN=AAAS PE=1 SV=1	75	3	3	5.5	546	0.18
sp|Q9UKA9|	PTBP2	HUMAN	Polypyrimidine tract-binding protein 2 OS=Homo sapiens GN=PTBP2 PE=1 SV=1	74	4	2	2.6	531	0.18
sp|P62136|	PP1A	HUMAN	Serine/threonine-protein phosphatase PP1-alpha catalytic subunit OS=Homo sapiens GN=PPP1CA PE=1 SV=1	72	2	2	6.4	330	0.18
sp|Q9UBE0|	SAE1	HUMAN	SUMO-activating enzyme subunit 1 OS=Homo sapiens GN=SAE1 PE=1 SV=1	65	2	2	7.2	346	0.18
sp|P46783|	RS10	HUMAN	40S ribosomal protein S10 OS=Homo sapiens GN=RPS10 PE=1 SV=1	52	1	1	5.5	165	0.18
sp|Q13177|	PAK2	HUMAN	Serine/threonine-protein kinase PAK 2 OS=Homo sapiens GN=PAK2 PE=1 SV=3	48	3	3	7.8	524	0.18
sp|O75477|	ERLN1	HUMAN	Erlin-1 OS=Homo sapiens GN=ERLIN1 PE=1 SV=1	43	2	2	9.5	346	0.18
sp|P58557|	YBEY	HUMAN	Putative ribonuclease OS=Homo sapiens GN=YBEY PE=1 SV=2	31	1	1	3.6	167	0.18
sp|O75947|	ATP5H	HUMAN	ATP synthase subunit d, mitochondrial OS=Homo sapiens GN=ATP5H PE=1 SV=3	30	1	1	5.6	161	0.18
sp|P01891|	1A68	HUMAN	HLA class I histocompatibility antigen, A-68 alpha chain OS=Homo sapiens GN=HLA-A PE=1 SV=4	119	2	2	11	365	0.17
sp|O95994|	AGR2	HUMAN	Anterior gradient protein 2 homolog OS=Homo sapiens GN=AGR2 PE=1 SV=1	89	1	1	10.3	175	0.17
sp|P55039|	DRG2	HUMAN	Developmentally-regulated GTP-binding protein 2 OS=Homo sapiens GN=DRG2 PE=1 SV=1	63	2	2	8.5	364	0.17
sp|Q9H910|	HN1L	HUMAN	Hematological and neurological expressed 1-like protein OS=Homo sapiens GN=HN1L PE=1 SV=1	33	1	1	7.4	190	0.17
sp|O14773|	TPP1	HUMAN	Tripeptidyl-peptidase 1 OS=Homo sapiens GN=TPP1 PE=1 SV=2	259	6	5	14.2	563	0.17
sp|P46940|	IQGA1	HUMAN	Ras GTPase-activating-like protein IQGAP1 OS=Homo sapiens GN=IQGAP1 PE=1 SV=1	236	14	12	10.4	1657	0.17
sp|Q8N163|	CCAR2	HUMAN	Cell cycle and apoptosis regulator protein 2 OS=Homo sapiens GN=CCAR2 PE=1 SV=2	156	5	5	9	923	0.17
sp|Q9Y5A9|	YTHD2	HUMAN	YTH domain-containing family protein 2 OS=Homo sapiens GN=YTHDF2 PE=1 SV=2	152	4	4	9	579	0.17
sp|P04040|	CATA	HUMAN	Catalase OS=Homo sapiens GN=CAT PE=1 SV=3	150	3	3	13.1	527	0.17
sp|P14923|	PLAK	HUMAN	Junction plakoglobin OS=Homo sapiens GN=JUP PE=1 SV=3	145	5	5	8.1	745	0.17
sp|P55036|	PSMD4	HUMAN	26S proteasome non-ATPase regulatory subunit 4 OS=Homo sapiens GN=PSMD4 PE=1 SV=1	137	3	3	8.8	377	0.17
sp|P56192|	SYMC	HUMAN	Methionine--tRNA ligase, cytoplasmic OS=Homo sapiens GN=MARS PE=1 SV=2	135	7	7	10	900	0.17
sp|Q13200|	PSMD2	HUMAN	26S proteasome non-ATPase regulatory subunit 2 OS=Homo sapiens GN=PSMD2 PE=1 SV=3	133	5	5	7.6	908	0.17
sp|Q969V3|	NCLN	HUMAN	Nicalin OS=Homo sapiens GN=NCLN PE=1 SV=2	132	3	3	6.2	563	0.17
sp|B5ME19|	EIFCL	HUMAN	Eukaryotic translation initiation factor 3 subunit C-like protein OS=Homo sapiens GN=EIF3CL PE=3 SV=1	130	5	5	7.3	914	0.17
sp|Q15392|	DHC24	HUMAN	Delta(24)-sterol reductase OS=Homo sapiens GN=DHCR24 PE=1 SV=2	129	4	4	7.6	516	0.17
sp|O14980|	XPO1	HUMAN	Exportin-1 OS=Homo sapiens GN=XPO1 PE=1 SV=1	118	7	7	7.5	1071	0.17
sp|Q92499|	DDX1	HUMAN	ATP-dependent RNA helicase DDX1 OS=Homo sapiens GN=DDX1 PE=1 SV=2	103	4	4	9.7	740	0.17
sp|P07384|	CAN1	HUMAN	Calpain-1 catalytic subunit OS=Homo sapiens GN=CAPN1 PE=1 SV=1	100	4	4	8.7	714	0.17
sp|O00767|	ACOD	HUMAN	Acyl-CoA desaturase OS=Homo sapiens GN=SCD PE=1 SV=2	98	2	2	5.8	359	0.17
sp|Q8TCT9|	HM13	HUMAN	Minor histocompatibility antigen H13 OS=Homo sapiens GN=HM13 PE=1 SV=1	98	3	3	11.9	377	0.17
sp|Q15165|	PON2	HUMAN	Serum paraoxonase/arylesterase 2 OS=Homo sapiens GN=PON2 PE=1 SV=3	95	2	2	12.1	354	0.17
sp|Q9UBS4|	DJB11	HUMAN	DnaJ homolog subfamily B member 11 OS=Homo sapiens GN=DNAJB11 PE=1 SV=1	83	2	2	13.4	358	0.17
sp|Q9Y295|	DRG1	HUMAN	Developmentally-regulated GTP-binding protein 1 OS=Homo sapiens GN=DRG1 PE=1 SV=1	62	2	2	8.4	367	0.17
sp|Q92747|	ARC1A	HUMAN	Actin-related protein 2/3 complex subunit 1A OS=Homo sapiens GN=ARPC1A PE=1 SV=2	61	2	2	5.4	370	0.17
sp|Q14320|	FA50A	HUMAN	Protein FAM50A OS=Homo sapiens GN=FAM50A PE=1 SV=2	52	2	2	6.5	339	0.17
sp|Q9NPQ8|	RIC8A	HUMAN	Synembryn-A OS=Homo sapiens GN=RIC8A PE=1 SV=3	46	5	5	7.3	531	0.17
sp|P59998|	ARPC4	HUMAN	Actin-related protein 2/3 complex subunit 4 OS=Homo sapiens GN=ARPC4 PE=1 SV=3	45	2	2	18.5	168	0.17
sp|Q12792|	TWF1	HUMAN	Twinfilin-1 OS=Homo sapiens GN=TWF1 PE=1 SV=3	40	2	2	9.7	350	0.17
sp|P53801|	PTTG	HUMAN	Pituitary tumor-transforming gene 1 protein-interacting protein OS=Homo sapiens GN=PTTG1IP PE=1 SV=1	35	1	1	6.7	180	0.17
sp|Q13247|	SRSF6	HUMAN	Serine/arginine-rich splicing factor 6 OS=Homo sapiens GN=SRSF6 PE=1 SV=2	35	2	2	6.7	344	0.17
sp|P17858|	PFKAL	HUMAN	ATP-dependent 6-phosphofructokinase, liver type OS=Homo sapiens GN=PFKL PE=1 SV=6	167	5	4	6.8	780	0.16
sp|O95470|	SGPL1	HUMAN	Sphingosine-1-phosphate lyase 1 OS=Homo sapiens GN=SGPL1 PE=1 SV=3	60	3	3	6.2	568	0.16
sp|O75915|	PRAF3	HUMAN	PRA1 family protein 3 OS=Homo sapiens GN=ARL6IP5 PE=1 SV=1	50	1	1	10.1	188	0.16
sp|Q9NVJ2|	ARL8B	HUMAN	ADP-ribosylation factor-like protein 8B OS=Homo sapiens GN=ARL8B PE=1 SV=1	45	1	1	8.6	186	0.16
sp|O60232|	SSA27	HUMAN	Sjoegren syndrome/scleroderma autoantigen 1 OS=Homo sapiens GN=SSSCA1 PE=1 SV=1	38	1	1	4	199	0.16
sp|Q9HB07|	MYG1	HUMAN	UPF0160 protein MYG1, mitochondrial OS=Homo sapiens GN=C12orf10 PE=1 SV=2	37	2	2	5.9	376	0.16
sp|O96000|	NDUBA	HUMAN	NADH dehydrogenase [ubiquinone] 1 beta subcomplex subunit 10 OS=Homo sapiens GN=NDUFB10 PE=1 SV=3	37	1	1	8.1	172	0.16
sp|P30408|	T4S1	HUMAN	Transmembrane 4 L6 family member 1 OS=Homo sapiens GN=TM4SF1 PE=1 SV=1	33	1	1	4.5	202	0.16
sp|P18621|	RL17	HUMAN	60S ribosomal protein L17 OS=Homo sapiens GN=RPL17 PE=1 SV=3	32	3	3	15.2	184	0.16
sp|Q3MHD2|	LSM12	HUMAN	Protein LSM12 homolog OS=Homo sapiens GN=LSM12 PE=1 SV=2	21	1	1	6.7	195	0.16
sp|P78527|	PRKDC	HUMAN	DNA-dependent protein kinase catalytic subunit OS=Homo sapiens GN=PRKDC PE=1 SV=3	559	26	24	7.8	4128	0.16
sp|O00763|	ACACB	HUMAN	Acetyl-CoA carboxylase 2 OS=Homo sapiens GN=ACACB PE=1 SV=3	489	19	11	5.8	2458	0.16
sp|Q9H0D6|	XRN2	HUMAN	5~-3~ exoribonuclease 2 OS=Homo sapiens GN=XRN2 PE=1 SV=1	224	6	5	8.3	950	0.16
sp|O00469|	PLOD2	HUMAN	Procollagen-lysine,2-oxoglutarate 5-dioxygenase 2 OS=Homo sapiens GN=PLOD2 PE=1 SV=2	181	6	6	9.6	737	0.16
sp|Q9P2E9|	RRBP1	HUMAN	Ribosome-binding protein 1 OS=Homo sapiens GN=RRBP1 PE=1 SV=4	180	7	7	7.3	1410	0.16
sp|P30153|	2AAA	HUMAN	Serine/threonine-protein phosphatase 2A 65 kDa regulatory subunit A alpha isoform OS=Homo sapiens GN=PPP2R1A PE=1 SV=4	172	4	3	8.1	589	0.16
sp|P05556|	ITB1	HUMAN	Integrin beta-1 OS=Homo sapiens GN=ITGB1 PE=1 SV=2	161	4	4	7.4	798	0.16
sp|P30154|	2AAB	HUMAN	Serine/threonine-protein phosphatase 2A 65 kDa regulatory subunit A beta isoform OS=Homo sapiens GN=PPP2R1B PE=1 SV=3	139	4	3	7	601	0.16
sp|Q07020|	RL18	HUMAN	60S ribosomal protein L18 OS=Homo sapiens GN=RPL18 PE=1 SV=2	138	2	1	6.9	188	0.16
sp|Q9UNM6|	PSD13	HUMAN	26S proteasome non-ATPase regulatory subunit 13 OS=Homo sapiens GN=PSMD13 PE=1 SV=2	131	2	2	5.9	376	0.16
sp|Q13561|	DCTN2	HUMAN	Dynactin subunit 2 OS=Homo sapiens GN=DCTN2 PE=1 SV=4	103	2	2	8	401	0.16
sp|P31153|	METK2	HUMAN	S-adenosylmethionine synthase isoform type-2 OS=Homo sapiens GN=MAT2A PE=1 SV=1	87	2	2	6.6	395	0.16
sp|Q9NR56|	MBNL1	HUMAN	Muscleblind-like protein 1 OS=Homo sapiens GN=MBNL1 PE=1 SV=2	87	2	2	12.4	388	0.16
sp|O75083|	WDR1	HUMAN	WD repeat-containing protein 1 OS=Homo sapiens GN=WDR1 PE=1 SV=4	86	3	3	5.6	606	0.16
sp|P49321|	NASP	HUMAN	Nuclear autoantigenic sperm protein OS=Homo sapiens GN=NASP PE=1 SV=2	81	4	4	6.2	788	0.16
sp|Q92734|	TFG	HUMAN	Protein TFG OS=Homo sapiens GN=TFG PE=1 SV=2	78	2	2	6.5	400	0.16
sp|Q9Y282|	ERGI3	HUMAN	Endoplasmic reticulum-Golgi intermediate compartment protein 3 OS=Homo sapiens GN=ERGIC3 PE=1 SV=1	76	3	3	6.5	383	0.16
sp|Q9NSD9|	SYFB	HUMAN	Phenylalanine--tRNA ligase beta subunit OS=Homo sapiens GN=FARSB PE=1 SV=3	66	3	3	4.9	589	0.16
sp|P31939|	PUR9	HUMAN	Bifunctional purine biosynthesis protein PURH OS=Homo sapiens GN=ATIC PE=1 SV=3	65	7	6	12.8	592	0.16
sp|Q9BVJ6|	UT14A	HUMAN	U3 small nucleolar RNA-associated protein 14 homolog A OS=Homo sapiens GN=UTP14A PE=1 SV=1	53	4	4	6.6	771	0.16
sp|O00567|	NOP56	HUMAN	Nucleolar protein 56 OS=Homo sapiens GN=NOP56 PE=1 SV=4	53	4	4	7.2	594	0.16
sp|Q9NXW2|	DJB12	HUMAN	DnaJ homolog subfamily B member 12 OS=Homo sapiens GN=DNAJB12 PE=1 SV=4	52	2	2	6.7	375	0.16
sp|P62333|	PRS10	HUMAN	26S protease regulatory subunit 10B OS=Homo sapiens GN=PSMC6 PE=1 SV=1	51	2	2	6.7	389	0.16
sp|P60953|	CDC42	HUMAN	Cell division control protein 42 homolog OS=Homo sapiens GN=CDC42 PE=1 SV=2	50	1	1	8.9	191	0.16
sp|P42025|	ACTY	HUMAN	Beta-centractin OS=Homo sapiens GN=ACTR1B PE=1 SV=1	45	2	2	6.6	376	0.16
sp|P61081|	UBC12	HUMAN	NEDD8-conjugating enzyme Ubc12 OS=Homo sapiens GN=UBE2M PE=1 SV=1	39	1	1	3.3	183	0.16
sp|Q04760|	LGUL	HUMAN	Lactoylglutathione lyase OS=Homo sapiens GN=GLO1 PE=1 SV=4	31	1	1	3.8	184	0.16
sp|Q86YL5|	TDRP	HUMAN	Testis development-related protein OS=Homo sapiens GN=TDRP PE=1 SV=2	31	1	1	3.8	185	0.16
sp|Q9Y2B0|	CNPY2	HUMAN	Protein canopy homolog 2 OS=Homo sapiens GN=CNPY2 PE=1 SV=1	28	1	1	4.4	182	0.16
sp|P20290|	BTF3	HUMAN	Transcription factor BTF3 OS=Homo sapiens GN=BTF3 PE=1 SV=1	65	1	1	9.2	206	0.15
sp|O15258|	RER1	HUMAN	Protein RER1 OS=Homo sapiens GN=RER1 PE=1 SV=1	52	1	1	5.6	196	0.15
sp|Q96HU8|	DIRA2	HUMAN	GTP-binding protein Di-Ras2 OS=Homo sapiens GN=DIRAS2 PE=1 SV=1	47	1	1	5.5	199	0.15
sp|P52943|	CRIP2	HUMAN	Cysteine-rich protein 2 OS=Homo sapiens GN=CRIP2 PE=1 SV=1	43	1	1	9.1	208	0.15
sp|P25490|	TYY1	HUMAN	Transcriptional repressor protein YY1 OS=Homo sapiens GN=YY1 PE=1 SV=2	43	3	3	5.6	414	0.15
sp|Q8N2K0|	ABD12	HUMAN	Monoacylglycerol lipase ABHD12 OS=Homo sapiens GN=ABHD12 PE=1 SV=2	42	2	2	5.5	398	0.15
sp|P49720|	PSB3	HUMAN	Proteasome subunit beta type-3 OS=Homo sapiens GN=PSMB3 PE=1 SV=2	37	1	1	7.8	205	0.15
sp|Q6ZWC4|	YS043	HUMAN	Putative uncharacterized protein LOC100128429 OS=Homo sapiens PE=5 SV=1	35	1	1	5.1	215	0.15
sp|P10412|	H14	HUMAN	Histone H1.4 OS=Homo sapiens GN=HIST1H1E PE=1 SV=2	31	1	1	4.1	219	0.15
sp|Q99075|	HBEGF	HUMAN	Proheparin-binding EGF-like growth factor OS=Homo sapiens GN=HBEGF PE=1 SV=1	30	1	1	3.8	208	0.15
sp|Q6I9Y2|	THOC7	HUMAN	THO complex subunit 7 homolog OS=Homo sapiens GN=THOC7 PE=1 SV=3	26	1	1	2.9	204	0.15
sp|P16401|	H15	HUMAN	Histone H1.5 OS=Homo sapiens GN=HIST1H1B PE=1 SV=3	24	1	1	4.9	226	0.15
sp|P35658|	NU214	HUMAN	Nuclear pore complex protein Nup214 OS=Homo sapiens GN=NUP214 PE=1 SV=2	212	12	11	10.3	2090	0.15
sp|Q5T6F2|	UBAP2	HUMAN	Ubiquitin-associated protein 2 OS=Homo sapiens GN=UBAP2 PE=1 SV=1	182	5	5	8.3	1119	0.15
sp|Q9NTK5|	OLA1	HUMAN	Obg-like ATPase 1 OS=Homo sapiens GN=OLA1 PE=1 SV=2	142	4	3	10.4	396	0.15
sp|P08240|	SRPR	HUMAN	Signal recognition particle receptor subunit alpha OS=Homo sapiens GN=SRPR PE=1 SV=2	142	3	3	6.3	638	0.15
sp|Q8NEV1|	CSK23	HUMAN	Casein kinase II subunit alpha 3 OS=Homo sapiens GN=CSNK2A3 PE=1 SV=2	128	2	2	9	391	0.15
sp|Q13148|	TADBP	HUMAN	TAR DNA-binding protein 43 OS=Homo sapiens GN=TARDBP PE=1 SV=1	115	2	2	10.1	414	0.15
sp|O94832|	MYO1D	HUMAN	Unconventional myosin-Id OS=Homo sapiens GN=MYO1D PE=1 SV=2	103	5	5	7.5	1006	0.15
sp|P10398|	ARAF	HUMAN	Serine/threonine-protein kinase A-Raf OS=Homo sapiens GN=ARAF PE=1 SV=2	92	3	3	6.3	606	0.15
sp|Q9NTJ5|	SAC1	HUMAN	Phosphatidylinositide phosphatase SAC1 OS=Homo sapiens GN=SACM1L PE=1 SV=2	88	4	4	8	587	0.15
sp|P08195|	4F2	HUMAN	4F2 cell-surface antigen heavy chain OS=Homo sapiens GN=SLC3A2 PE=1 SV=3	87	5	5	17.6	630	0.15
sp|Q15637|	SF01	HUMAN	Splicing factor 1 OS=Homo sapiens GN=SF1 PE=1 SV=4	82	4	4	10.6	639	0.15
sp|O75874|	IDHC	HUMAN	Isocitrate dehydrogenase [NADP] cytoplasmic OS=Homo sapiens GN=IDH1 PE=1 SV=2	64	3	3	8	414	0.15
sp|Q6PCB0|	VWA1	HUMAN	von Willebrand factor A domain-containing protein 1 OS=Homo sapiens GN=VWA1 PE=1 SV=1	58	2	2	6.5	445	0.15
sp|O15347|	HMGB3	HUMAN	High mobility group protein B3 OS=Homo sapiens GN=HMGB3 PE=1 SV=4	55	1	1	6.5	200	0.15
sp|Q13490|	BIRC2	HUMAN	Baculoviral IAP repeat-containing protein 2 OS=Homo sapiens GN=BIRC2 PE=1 SV=2	54	4	4	8.1	618	0.15
sp|P09110|	THIK	HUMAN	3-ketoacyl-CoA thiolase, peroxisomal OS=Homo sapiens GN=ACAA1 PE=1 SV=2	51	2	2	7.5	424	0.15
sp|Q9H0U4|	RAB1B	HUMAN	Ras-related protein Rab-1B OS=Homo sapiens GN=RAB1B PE=1 SV=1	50	1	1	3.5	201	0.15
sp|Q99519|	NEUR1	HUMAN	Sialidase-1 OS=Homo sapiens GN=NEU1 PE=1 SV=1	49	2	2	3.9	415	0.15
sp|Q15008|	PSMD6	HUMAN	26S proteasome non-ATPase regulatory subunit 6 OS=Homo sapiens GN=PSMD6 PE=1 SV=1	46	2	2	6.4	389	0.15
sp|P61026|	RAB10	HUMAN	Ras-related protein Rab-10 OS=Homo sapiens GN=RAB10 PE=1 SV=1	39	1	1	6	200	0.15
sp|O43674|	NDUB5	HUMAN	NADH dehydrogenase [ubiquinone] 1 beta subcomplex subunit 5, mitochondrial OS=Homo sapiens GN=NDUFB5 PE=1 SV=1	39	1	1	7.9	189	0.15
sp|Q02539|	H11	HUMAN	Histone H1.1 OS=Homo sapiens GN=HIST1H1A PE=1 SV=3	35	1	1	5.1	215	0.15
sp|O43399|	TPD54	HUMAN	Tumor protein D54 OS=Homo sapiens GN=TPD52L2 PE=1 SV=2	32	1	1	5.3	206	0.15
sp|Q99470|	SDF2	HUMAN	Stromal cell-derived factor 2 OS=Homo sapiens GN=SDF2 PE=1 SV=2	30	1	1	6.6	211	0.15
sp|Q9NR31|	SAR1A	HUMAN	GTP-binding protein SAR1a OS=Homo sapiens GN=SAR1A PE=1 SV=1	24	1	1	5.6	198	0.15
sp|O00148|	DX39A	HUMAN	ATP-dependent RNA helicase DDX39A OS=Homo sapiens GN=DDX39A PE=1 SV=2	53	3	3	8.7	427	0.14
sp|Q13257|	MD2L1	HUMAN	Mitotic spindle assembly checkpoint protein MAD2A OS=Homo sapiens GN=MAD2L1 PE=1 SV=1	53	1	1	3.9	205	0.14
sp|Q9UL25|	RAB21	HUMAN	Ras-related protein Rab-21 OS=Homo sapiens GN=RAB21 PE=1 SV=3	38	1	1	4.4	225	0.14
sp|P11233|	RALA	HUMAN	Ras-related protein Ral-A OS=Homo sapiens GN=RALA PE=1 SV=1	34	1	1	5.3	206	0.14
sp|P61020|	RAB5B	HUMAN	Ras-related protein Rab-5B OS=Homo sapiens GN=RAB5B PE=1 SV=1	34	1	1	6.5	215	0.14
sp|Q9NZZ3|	CHMP5	HUMAN	Charged multivesicular body protein 5 OS=Homo sapiens GN=CHMP5 PE=1 SV=1	32	2	1	3.2	219	0.14
sp|P82979|	SARNP	HUMAN	SAP domain-containing ribonucleoprotein OS=Homo sapiens GN=SARNP PE=1 SV=3	31	1	1	4.8	210	0.14
sp|O76015|	KRT38	HUMAN	Keratin, type I cuticular Ha8 OS=Homo sapiens GN=KRT38 PE=1 SV=3	448	47	2	3.9	456	0.14
sp|P09104|	ENOG	HUMAN	Gamma-enolase OS=Homo sapiens GN=ENO2 PE=1 SV=3	409	5	2	7.1	434	0.14
sp|Q6P3X3|	TTC27	HUMAN	Tetratricopeptide repeat protein 27 OS=Homo sapiens GN=TTC27 PE=1 SV=1	180	6	5	7.8	843	0.14
sp|O75044|	SRGP2	HUMAN	SLIT-ROBO Rho GTPase-activating protein 2 OS=Homo sapiens GN=SRGAP2 PE=1 SV=2	171	7	7	8.5	1071	0.14
sp|Q92598|	HS105	HUMAN	Heat shock protein 105 kDa OS=Homo sapiens GN=HSPH1 PE=1 SV=1	160	4	4	5	858	0.14
sp|O00267|	SPT5H	HUMAN	Transcription elongation factor SPT5 OS=Homo sapiens GN=SUPT5H PE=1 SV=1	90	6	6	7.7	1087	0.14
sp|O75396|	SC22B	HUMAN	Vesicle-trafficking protein SEC22b OS=Homo sapiens GN=SEC22B PE=1 SV=4	80	1	1	6.5	215	0.14
sp|P33947|	ERD22	HUMAN	ER lumen protein-retaining receptor 2 OS=Homo sapiens GN=KDELR2 PE=1 SV=1	73	1	1	8	212	0.14
sp|Q8WU90|	ZC3HF	HUMAN	Zinc finger CCCH domain-containing protein 15 OS=Homo sapiens GN=ZC3H15 PE=1 SV=1	70	2	2	5.6	426	0.14
sp|P28288|	ABCD3	HUMAN	ATP-binding cassette sub-family D member 3 OS=Homo sapiens GN=ABCD3 PE=1 SV=1	61	3	3	3.8	659	0.14
sp|Q9UJU6|	DBNL	HUMAN	Drebrin-like protein OS=Homo sapiens GN=DBNL PE=1 SV=1	60	2	2	6	430	0.14
sp|P14678|	RSMB	HUMAN	Small nuclear ribonucleoprotein-associated proteins B and B~ OS=Homo sapiens GN=SNRPB PE=1 SV=2	54	1	1	3.3	240	0.14
sp|P04181|	OAT	HUMAN	Ornithine aminotransferase, mitochondrial OS=Homo sapiens GN=OAT PE=1 SV=1	52	2	2	5.7	439	0.14
sp|P23919|	KTHY	HUMAN	Thymidylate kinase OS=Homo sapiens GN=DTYMK PE=1 SV=4	44	1	1	4.7	212	0.14
sp|O75832|	PSD10	HUMAN	26S proteasome non-ATPase regulatory subunit 10 OS=Homo sapiens GN=PSMD10 PE=1 SV=1	44	1	1	5.3	226	0.14
sp|Q15907|	RB11B	HUMAN	Ras-related protein Rab-11B OS=Homo sapiens GN=RAB11B PE=1 SV=4	44	1	1	5	218	0.14
sp|P52565|	GDIR1	HUMAN	Rho GDP-dissociation inhibitor 1 OS=Homo sapiens GN=ARHGDIA PE=1 SV=3	43	1	1	7.4	204	0.14
sp|P00492|	HPRT	HUMAN	Hypoxanthine-guanine phosphoribosyltransferase OS=Homo sapiens GN=HPRT1 PE=1 SV=2	43	3	3	17	218	0.14
sp|Q9BXS5|	AP1M1	HUMAN	AP-1 complex subunit mu-1 OS=Homo sapiens GN=AP1M1 PE=1 SV=3	39	2	2	10.4	423	0.14
sp|Q7L592|	NDUF7	HUMAN	NADH dehydrogenase [ubiquinone] complex I, assembly factor 7 OS=Homo sapiens GN=NDUFAF7 PE=1 SV=1	37	3	3	7	441	0.14
sp|P51149|	RAB7A	HUMAN	Ras-related protein Rab-7a OS=Homo sapiens GN=RAB7A PE=1 SV=1	37	1	1	4.8	207	0.14
sp|O43760|	SNG2	HUMAN	Synaptogyrin-2 OS=Homo sapiens GN=SYNGR2 PE=1 SV=1	36	1	1	4.5	224	0.14
sp|Q5JT25|	RAB41	HUMAN	Ras-related protein Rab-41 OS=Homo sapiens GN=RAB41 PE=1 SV=2	32	1	1	3.2	222	0.14
sp|Q8N983|	RM43	HUMAN	39S ribosomal protein L43, mitochondrial OS=Homo sapiens GN=MRPL43 PE=1 SV=1	31	2	1	3.3	215	0.14
sp|O15173|	PGRC2	HUMAN	Membrane-associated progesterone receptor component 2 OS=Homo sapiens GN=PGRMC2 PE=1 SV=1	28	1	1	8.5	223	0.14
sp|P39905|	GDNF	HUMAN	Glial cell line-derived neurotrophic factor OS=Homo sapiens GN=GDNF PE=1 SV=1	28	1	1	3.3	211	0.14
sp|Q9BX46|	RBM24	HUMAN	RNA-binding protein 24 OS=Homo sapiens GN=RBM24 PE=1 SV=1	27	1	1	5.5	236	0.14
sp|P49755|	TMEDA	HUMAN	Transmembrane emp24 domain-containing protein 10 OS=Homo sapiens GN=TMED10 PE=1 SV=2	69	1	1	7.8	219	0.13
sp|Q9H082|	RB33B	HUMAN	Ras-related protein Rab-33B OS=Homo sapiens GN=RAB33B PE=1 SV=1	62	1	1	4.8	229	0.13
sp|P09622|	DLDH	HUMAN	Dihydrolipoyl dehydrogenase, mitochondrial OS=Homo sapiens GN=DLD PE=1 SV=2	58	4	4	5.9	509	0.13
sp|Q9NUU7|	DD19A	HUMAN	ATP-dependent RNA helicase DDX19A OS=Homo sapiens GN=DDX19A PE=1 SV=1	52	2	2	4.6	478	0.13
sp|Q9Y2Z4|	SYYM	HUMAN	Tyrosine--tRNA ligase, mitochondrial OS=Homo sapiens GN=YARS2 PE=1 SV=2	52	2	2	6.9	477	0.13
sp|P68402|	PA1B2	HUMAN	Platelet-activating factor acetylhydrolase IB subunit beta OS=Homo sapiens GN=PAFAH1B2 PE=1 SV=1	51	1	1	8.3	229	0.13
sp|P33316|	DUT	HUMAN	Deoxyuridine 5~-triphosphate nucleotidohydrolase, mitochondrial OS=Homo sapiens GN=DUT PE=1 SV=4	47	2	2	8.7	252	0.13
sp|O43809|	CPSF5	HUMAN	Cleavage and polyadenylation specificity factor subunit 5 OS=Homo sapiens GN=NUDT21 PE=1 SV=1	39	1	1	3.1	227	0.13
sp|Q15631|	TSN	HUMAN	Translin OS=Homo sapiens GN=TSN PE=1 SV=1	38	1	1	6.6	228	0.13
sp|Q9NPA0|	EMC7	HUMAN	ER membrane protein complex subunit 7 OS=Homo sapiens GN=EMC7 PE=1 SV=1	37	1	1	5.4	242	0.13
sp|Q9UBQ5|	EIF3K	HUMAN	Eukaryotic translation initiation factor 3 subunit K OS=Homo sapiens GN=EIF3K PE=1 SV=1	36	1	1	6.4	218	0.13
sp|Q9BVC5|	ASHWN	HUMAN	Ashwin OS=Homo sapiens GN=C2orf49 PE=1 SV=1	31	1	1	3.4	232	0.13
sp|Q8N6I1|	EID2	HUMAN	EP300-interacting inhibitor of differentiation 2 OS=Homo sapiens GN=EID2 PE=1 SV=3	31	1	1	3	236	0.13
sp|P08962|	CD63	HUMAN	CD63 antigen OS=Homo sapiens GN=CD63 PE=1 SV=2	31	1	1	2.5	238	0.13
sp|Q9Y508|	RN114	HUMAN	E3 ubiquitin-protein ligase RNF114 OS=Homo sapiens GN=RNF114 PE=1 SV=1	30	1	1	2.6	228	0.13
sp|Q92616|	GCN1	HUMAN	eIF-2-alpha kinase activator GCN1 OS=Homo sapiens GN=GCN1 PE=1 SV=6	353	11	11	5.3	2671	0.13
sp|Q9NQC3|	RTN4	HUMAN	Reticulon-4 OS=Homo sapiens GN=RTN4 PE=1 SV=2	233	6	5	6.2	1192	0.13
sp|Q08043|	ACTN3	HUMAN	Alpha-actinin-3 OS=Homo sapiens GN=ACTN3 PE=1 SV=2	197	6	5	5.3	901	0.13
sp|P42704|	LPPRC	HUMAN	Leucine-rich PPR motif-containing protein, mitochondrial OS=Homo sapiens GN=LRPPRC PE=1 SV=3	170	7	7	5.8	1394	0.13
sp|P16070|	CD44	HUMAN	CD44 antigen OS=Homo sapiens GN=CD44 PE=1 SV=3	152	4	3	4.2	742	0.13
sp|P37198|	NUP62	HUMAN	Nuclear pore glycoprotein p62 OS=Homo sapiens GN=NUP62 PE=1 SV=3	152	2	2	6.1	522	0.13
sp|P19367|	HXK1	HUMAN	Hexokinase-1 OS=Homo sapiens GN=HK1 PE=1 SV=3	127	7	6	7.9	917	0.13
sp|P23246|	SFPQ	HUMAN	Splicing factor, proline- and glutamine-rich OS=Homo sapiens GN=SFPQ PE=1 SV=2	103	5	5	8.8	707	0.13
sp|Q10567|	AP1B1	HUMAN	AP-1 complex subunit beta-1 OS=Homo sapiens GN=AP1B1 PE=1 SV=2	98	4	4	7.5	949	0.13
sp|P31930|	QCR1	HUMAN	Cytochrome b-c1 complex subunit 1, mitochondrial OS=Homo sapiens GN=UQCRC1 PE=1 SV=3	94	3	2	4.6	480	0.13
sp|Q9HCM4|	E41L5	HUMAN	Band 4.1-like protein 5 OS=Homo sapiens GN=EPB41L5 PE=1 SV=3	91	3	3	5.2	733	0.13
sp|O43493|	TGON2	HUMAN	Trans-Golgi network integral membrane protein 2 OS=Homo sapiens GN=TGOLN2 PE=1 SV=2	86	2	2	6.9	480	0.13
sp|Q71RC2|	LARP4	HUMAN	La-related protein 4 OS=Homo sapiens GN=LARP4 PE=1 SV=3	85	3	3	5.2	724	0.13
sp|P48735|	IDHP	HUMAN	Isocitrate dehydrogenase [NADP], mitochondrial OS=Homo sapiens GN=IDH2 PE=1 SV=2	78	3	3	7.3	452	0.13
sp|P28072|	PSB6	HUMAN	Proteasome subunit beta type-6 OS=Homo sapiens GN=PSMB6 PE=1 SV=4	77	1	1	4.2	239	0.13
sp|Q9HC35|	EMAL4	HUMAN	Echinoderm microtubule-associated protein-like 4 OS=Homo sapiens GN=EML4 PE=1 SV=3	71	4	4	5.3	981	0.13
sp|P23381|	SYWC	HUMAN	Tryptophan--tRNA ligase, cytoplasmic OS=Homo sapiens GN=WARS PE=1 SV=2	60	2	2	7	471	0.13
sp|Q14444|	CAPR1	HUMAN	Caprin-1 OS=Homo sapiens GN=CAPRIN1 PE=1 SV=2	59	3	3	6.3	709	0.13
sp|P46977|	STT3A	HUMAN	Dolichyl-diphosphooligosaccharide--protein glycosyltransferase subunit STT3A OS=Homo sapiens GN=STT3A PE=1 SV=2	58	3	3	4.8	705	0.13
sp|Q9BR76|	COR1B	HUMAN	Coronin-1B OS=Homo sapiens GN=CORO1B PE=1 SV=1	56	2	2	9.2	489	0.13
sp|Q96KP4|	CNDP2	HUMAN	Cytosolic non-specific dipeptidase OS=Homo sapiens GN=CNDP2 PE=1 SV=2	55	2	2	6.1	475	0.13
sp|P55084|	ECHB	HUMAN	Trifunctional enzyme subunit beta, mitochondrial OS=Homo sapiens GN=HADHB PE=1 SV=3	54	3	3	10.1	474	0.13
sp|P17931|	LEG3	HUMAN	Galectin-3 OS=Homo sapiens GN=LGALS3 PE=1 SV=5	53	1	1	6	250	0.13
sp|Q13418|	ILK	HUMAN	Integrin-linked protein kinase OS=Homo sapiens GN=ILK PE=1 SV=2	49	4	4	8.2	452	0.13
sp|Q9UM22|	EPDR1	HUMAN	Mammalian ependymin-related protein 1 OS=Homo sapiens GN=EPDR1 PE=1 SV=2	47	1	1	4.5	224	0.13
sp|P36543|	VATE1	HUMAN	V-type proton ATPase subunit E 1 OS=Homo sapiens GN=ATP6V1E1 PE=1 SV=1	43	1	1	6.2	226	0.13
sp|P62906|	RL10A	HUMAN	60S ribosomal protein L10a OS=Homo sapiens GN=RPL10A PE=1 SV=2	40	1	1	6.5	217	0.13
sp|P20618|	PSB1	HUMAN	Proteasome subunit beta type-1 OS=Homo sapiens GN=PSMB1 PE=1 SV=2	39	1	1	5.8	241	0.13
sp|P35637|	FUS	HUMAN	RNA-binding protein FUS OS=Homo sapiens GN=FUS PE=1 SV=1	38	2	2	6.3	526	0.13
sp|P06730|	IF4E	HUMAN	Eukaryotic translation initiation factor 4E OS=Homo sapiens GN=EIF4E PE=1 SV=2	35	2	2	6.5	217	0.13
sp|P51157|	RAB28	HUMAN	Ras-related protein Rab-28 OS=Homo sapiens GN=RAB28 PE=1 SV=2	35	1	1	5	221	0.13
sp|Q96JJ7|	TMX3	HUMAN	Protein disulfide-isomerase TMX3 OS=Homo sapiens GN=TMX3 PE=1 SV=2	30	5	3	7.3	454	0.13
sp|P25787|	PSA2	HUMAN	Proteasome subunit alpha type-2 OS=Homo sapiens GN=PSMA2 PE=1 SV=2	30	1	1	6	234	0.13
sp|P82930|	RT34	HUMAN	28S ribosomal protein S34, mitochondrial OS=Homo sapiens GN=MRPS34 PE=1 SV=2	30	1	1	3.7	218	0.13
sp|Q9NQT4|	EXOS5	HUMAN	Exosome complex component RRP46 OS=Homo sapiens GN=EXOSC5 PE=1 SV=1	27	1	1	3.4	235	0.13
sp|Q7Z7H5|	TMED4	HUMAN	Transmembrane emp24 domain-containing protein 4 OS=Homo sapiens GN=TMED4 PE=1 SV=1	25	2	2	11.5	227	0.13
sp|P08237|	PFKAM	HUMAN	ATP-dependent 6-phosphofructokinase, muscle type OS=Homo sapiens GN=PFKM PE=1 SV=2	117	4	3	4.5	780	0.12
sp|P07954|	FUMH	HUMAN	Fumarate hydratase, mitochondrial OS=Homo sapiens GN=FH PE=1 SV=3	87	2	2	7.3	510	0.12
sp|Q5JPH6|	SYEM	HUMAN	Probable glutamate--tRNA ligase, mitochondrial OS=Homo sapiens GN=EARS2 PE=1 SV=2	87	2	2	4.8	523	0.12
sp|Q9NR28|	DBLOH	HUMAN	Diablo homolog, mitochondrial OS=Homo sapiens GN=DIABLO PE=1 SV=1	53	1	1	4.6	239	0.12
sp|Q16563|	SYPL1	HUMAN	Synaptophysin-like protein 1 OS=Homo sapiens GN=SYPL1 PE=1 SV=1	43	1	1	4.2	259	0.12
sp|P25788|	PSA3	HUMAN	Proteasome subunit alpha type-3 OS=Homo sapiens GN=PSMA3 PE=1 SV=2	43	2	2	8.2	255	0.12
sp|P09496|	CLCA	HUMAN	Clathrin light chain A OS=Homo sapiens GN=CLTA PE=1 SV=1	43	1	1	3.6	248	0.12
sp|P0DN76|	U2AF5	HUMAN	Splicing factor U2AF 35 kDa subunit-like protein OS=Homo sapiens GN=U2AF1L5 PE=3 SV=1	40	1	1	7.5	240	0.12
sp|Q9UL46|	PSME2	HUMAN	Proteasome activator complex subunit 2 OS=Homo sapiens GN=PSME2 PE=1 SV=4	39	1	1	5.4	239	0.12
sp|Q969G5|	PRDBP	HUMAN	Protein kinase C delta-binding protein OS=Homo sapiens GN=PRKCDBP PE=1 SV=3	33	2	2	10	261	0.12
sp|Q92979|	NEP1	HUMAN	Ribosomal RNA small subunit methyltransferase NEP1 OS=Homo sapiens GN=EMG1 PE=1 SV=4	31	1	1	2.5	244	0.12
sp|O60313|	OPA1	HUMAN	Dynamin-like 120 kDa protein, mitochondrial OS=Homo sapiens GN=OPA1 PE=1 SV=3	145	6	5	8.5	960	0.12
sp|P52594|	AGFG1	HUMAN	Arf-GAP domain and FG repeat-containing protein 1 OS=Homo sapiens GN=AGFG1 PE=1 SV=2	142	2	2	6.6	562	0.12
sp|Q9ULW0|	TPX2	HUMAN	Targeting protein for Xklp2 OS=Homo sapiens GN=TPX2 PE=1 SV=2	124	3	3	5.2	747	0.12
sp|Q9NVE7|	PANK4	HUMAN	Pantothenate kinase 4 OS=Homo sapiens GN=PANK4 PE=1 SV=1	123	4	4	5.8	773	0.12
sp|Q92526|	TCPW	HUMAN	T-complex protein 1 subunit zeta-2 OS=Homo sapiens GN=CCT6B PE=1 SV=5	114	5	5	10.6	530	0.12
sp|O43592|	XPOT	HUMAN	Exportin-T OS=Homo sapiens GN=XPOT PE=1 SV=2	112	5	5	6.7	962	0.12
sp|O76021|	RL1D1	HUMAN	Ribosomal L1 domain-containing protein 1 OS=Homo sapiens GN=RSL1D1 PE=1 SV=3	106	2	2	5.7	490	0.12
sp|Q9NZM1|	MYOF	HUMAN	Myoferlin OS=Homo sapiens GN=MYOF PE=1 SV=1	103	8	8	5.8	2061	0.12
sp|P78347|	GTF2I	HUMAN	General transcription factor II-I OS=Homo sapiens GN=GTF2I PE=1 SV=2	98	5	5	4.8	998	0.12
sp|Q96A33|	CCD47	HUMAN	Coiled-coil domain-containing protein 47 OS=Homo sapiens GN=CCDC47 PE=1 SV=1	90	2	2	6	483	0.12
sp|Q10713|	MPPA	HUMAN	Mitochondrial-processing peptidase subunit alpha OS=Homo sapiens GN=PMPCA PE=1 SV=2	89	2	2	5.3	525	0.12
sp|Q13217|	DNJC3	HUMAN	DnaJ homolog subfamily C member 3 OS=Homo sapiens GN=DNAJC3 PE=1 SV=1	77	2	2	5.2	504	0.12
sp|P54578|	UBP14	HUMAN	Ubiquitin carboxyl-terminal hydrolase 14 OS=Homo sapiens GN=USP14 PE=1 SV=3	74	2	2	4.9	494	0.12
sp|P33992|	MCM5	HUMAN	DNA replication licensing factor MCM5 OS=Homo sapiens GN=MCM5 PE=1 SV=5	70	3	3	4.4	734	0.12
sp|P05023|	AT1A1	HUMAN	Sodium/potassium-transporting ATPase subunit alpha-1 OS=Homo sapiens GN=ATP1A1 PE=1 SV=1	69	4	4	3.8	1023	0.12
sp|Q02809|	PLOD1	HUMAN	Procollagen-lysine,2-oxoglutarate 5-dioxygenase 1 OS=Homo sapiens GN=PLOD1 PE=1 SV=2	69	4	3	4.8	727	0.12
sp|Q9UNF0|	PACN2	HUMAN	Protein kinase C and casein kinase substrate in neurons protein 2 OS=Homo sapiens GN=PACSIN2 PE=1 SV=2	69	2	2	4.7	486	0.12
sp|Q8N6H7|	ARFG2	HUMAN	ADP-ribosylation factor GTPase-activating protein 2 OS=Homo sapiens GN=ARFGAP2 PE=1 SV=1	67	2	2	6.1	521	0.12
sp|P24539|	AT5F1	HUMAN	ATP synthase F(0) complex subunit B1, mitochondrial OS=Homo sapiens GN=ATP5F1 PE=1 SV=2	67	1	1	6.6	256	0.12
sp|Q96HE7|	ERO1A	HUMAN	ERO1-like protein alpha OS=Homo sapiens GN=ERO1A PE=1 SV=2	66	2	2	4.3	468	0.12
sp|P40692|	MLH1	HUMAN	DNA mismatch repair protein Mlh1 OS=Homo sapiens GN=MLH1 PE=1 SV=1	64	4	4	6.9	756	0.12
sp|Q9UHG3|	PCYOX	HUMAN	Prenylcysteine oxidase 1 OS=Homo sapiens GN=PCYOX1 PE=1 SV=3	64	2	2	4.8	505	0.12
sp|Q99426|	TBCB	HUMAN	Tubulin-folding cofactor B OS=Homo sapiens GN=TBCB PE=1 SV=2	61	1	1	3.7	244	0.12
sp|O75027|	ABCB7	HUMAN	ATP-binding cassette sub-family B member 7, mitochondrial OS=Homo sapiens GN=ABCB7 PE=1 SV=2	58	3	3	7.6	752	0.12
sp|Q8NC56|	LEMD2	HUMAN	LEM domain-containing protein 2 OS=Homo sapiens GN=LEMD2 PE=1 SV=1	58	2	2	4.2	503	0.12
sp|Q99615|	DNJC7	HUMAN	DnaJ homolog subfamily C member 7 OS=Homo sapiens GN=DNAJC7 PE=1 SV=2	57	2	2	3.8	494	0.12
sp|Q13188|	STK3	HUMAN	Serine/threonine-protein kinase 3 OS=Homo sapiens GN=STK3 PE=1 SV=2	56	4	4	8.8	491	0.12
sp|P47895|	AL1A3	HUMAN	Aldehyde dehydrogenase family 1 member A3 OS=Homo sapiens GN=ALDH1A3 PE=1 SV=2	53	2	2	4.5	512	0.12
sp|Q9NSE4|	SYIM	HUMAN	Isoleucine--tRNA ligase, mitochondrial OS=Homo sapiens GN=IARS2 PE=1 SV=2	52	4	4	3.7	1012	0.12
sp|Q8WWY3|	PRP31	HUMAN	U4/U6 small nuclear ribonucleoprotein Prp31 OS=Homo sapiens GN=PRPF31 PE=1 SV=2	52	2	2	6.4	499	0.12
sp|Q8IV08|	PLD3	HUMAN	Phospholipase D3 OS=Homo sapiens GN=PLD3 PE=1 SV=1	50	3	2	4.1	490	0.12
sp|P12081|	SYHC	HUMAN	Histidine--tRNA ligase, cytoplasmic OS=Homo sapiens GN=HARS PE=1 SV=2	49	2	2	4.5	509	0.12
sp|P08651|	NFIC	HUMAN	Nuclear factor 1 C-type OS=Homo sapiens GN=NFIC PE=1 SV=2	48	3	2	4.9	508	0.12
sp|Q9UKY7|	CDV3	HUMAN	Protein CDV3 homolog OS=Homo sapiens GN=CDV3 PE=1 SV=1	45	1	1	8.9	258	0.12
sp|P12004|	PCNA	HUMAN	Proliferating cell nuclear antigen OS=Homo sapiens GN=PCNA PE=1 SV=1	44	3	3	13.4	261	0.12
sp|Q13043|	STK4	HUMAN	Serine/threonine-protein kinase 4 OS=Homo sapiens GN=STK4 PE=1 SV=2	43	3	3	7.6	487	0.12
sp|Q04917|	1433F	HUMAN	14-3-3 protein eta OS=Homo sapiens GN=YWHAH PE=1 SV=4	42	2	2	8.1	246	0.12
sp|P30566|	PUR8	HUMAN	Adenylosuccinate lyase OS=Homo sapiens GN=ADSL PE=1 SV=2	42	2	2	4.5	484	0.12
sp|P10619|	PPGB	HUMAN	Lysosomal protective protein OS=Homo sapiens GN=CTSA PE=1 SV=2	42	2	2	6.9	480	0.12
sp|O75844|	FACE1	HUMAN	CAAX prenyl protease 1 homolog OS=Homo sapiens GN=ZMPSTE24 PE=1 SV=2	41	2	2	3.8	475	0.12
sp|Q86V81|	THOC4	HUMAN	THO complex subunit 4 OS=Homo sapiens GN=ALYREF PE=1 SV=3	40	1	1	4.3	257	0.12
sp|P35270|	SPRE	HUMAN	Sepiapterin reductase OS=Homo sapiens GN=SPR PE=1 SV=1	40	1	1	8	261	0.12
sp|Q07955|	SRSF1	HUMAN	Serine/arginine-rich splicing factor 1 OS=Homo sapiens GN=SRSF1 PE=1 SV=2	40	1	1	4	248	0.12
sp|O00299|	CLIC1	HUMAN	Chloride intracellular channel protein 1 OS=Homo sapiens GN=CLIC1 PE=1 SV=4	34	2	2	7.1	241	0.12
sp|Q9H1E3|	NUCKS	HUMAN	Nuclear ubiquitous casein and cyclin-dependent kinase substrate 1 OS=Homo sapiens GN=NUCKS1 PE=1 SV=1	33	1	1	3.7	243	0.12
sp|P0C7Q3|	FA58B	HUMAN	Putative cyclin-related protein FAM58B OS=Homo sapiens GN=FAM58BP PE=5 SV=1	33	2	1	2.4	252	0.12
sp|Q9BXT2|	CCG6	HUMAN	Voltage-dependent calcium channel gamma-6 subunit OS=Homo sapiens GN=CACNG6 PE=2 SV=1	32	1	1	2.7	260	0.12
sp|Q7Z2X4|	PCLI1	HUMAN	PTB-containing, cubilin and LRP1-interacting protein OS=Homo sapiens GN=PID1 PE=1 SV=1	32	5	1	2.8	250	0.12
sp|Q6UWN5|	LYPD5	HUMAN	Ly6/PLAUR domain-containing protein 5 OS=Homo sapiens GN=LYPD5 PE=1 SV=2	31	1	1	2.8	251	0.12
sp|Q8N954|	GPT11	HUMAN	G patch domain-containing protein 11 OS=Homo sapiens GN=GPATCH11 PE=1 SV=3	30	1	1	2.3	259	0.12
sp|Q9BUT1|	BDH2	HUMAN	3-hydroxybutyrate dehydrogenase type 2 OS=Homo sapiens GN=BDH2 PE=1 SV=2	30	1	1	3.3	245	0.12
sp|Q16629|	SRSF7	HUMAN	Serine/arginine-rich splicing factor 7 OS=Homo sapiens GN=SRSF7 PE=1 SV=1	28	1	1	7.1	238	0.12
sp|P78417|	GSTO1	HUMAN	Glutathione S-transferase omega-1 OS=Homo sapiens GN=GSTO1 PE=1 SV=2	28	1	1	3.3	241	0.12
sp|P30048|	PRDX3	HUMAN	Thioredoxin-dependent peroxide reductase, mitochondrial OS=Homo sapiens GN=PRDX3 PE=1 SV=3	27	2	2	14.5	256	0.12
sp|Q9Y224|	CN166	HUMAN	UPF0568 protein C14orf166 OS=Homo sapiens GN=C14orf166 PE=1 SV=1	26	1	1	5.7	244	0.12
sp|Q96I24|	FUBP3	HUMAN	Far upstream element-binding protein 3 OS=Homo sapiens GN=FUBP3 PE=1 SV=2	95	2	2	3.7	572	0.11
sp|Q9H223|	EHD4	HUMAN	EH domain-containing protein 4 OS=Homo sapiens GN=EHD4 PE=1 SV=1	43	2	2	5.2	541	0.11
sp|Q9NUM4|	T106B	HUMAN	Transmembrane protein 106B OS=Homo sapiens GN=TMEM106B PE=1 SV=2	42	1	1	4	274	0.11
sp|Q8N485|	LIX1	HUMAN	Protein limb expression 1 homolog OS=Homo sapiens GN=LIX1 PE=2 SV=2	39	1	1	3.5	282	0.11
sp|Q9BZX2|	UCK2	HUMAN	Uridine-cytidine kinase 2 OS=Homo sapiens GN=UCK2 PE=1 SV=1	39	1	1	10	261	0.11
sp|O95229|	ZWINT	HUMAN	ZW10 interactor OS=Homo sapiens GN=ZWINT PE=1 SV=2	36	1	1	4.3	277	0.11
sp|Q9H0E2|	TOLIP	HUMAN	Toll-interacting protein OS=Homo sapiens GN=TOLLIP PE=1 SV=1	28	1	1	4.7	274	0.11
sp|Q9Y618|	NCOR2	HUMAN	Nuclear receptor corepressor 2 OS=Homo sapiens GN=NCOR2 PE=1 SV=2	196	9	9	4.4	2525	0.11
sp|Q14671|	PUM1	HUMAN	Pumilio homolog 1 OS=Homo sapiens GN=PUM1 PE=1 SV=3	167	4	4	4.9	1186	0.11
sp|P45880|	VDAC2	HUMAN	Voltage-dependent anion-selective channel protein 2 OS=Homo sapiens GN=VDAC2 PE=1 SV=2	132	1	1	6.8	294	0.11
sp|P55884|	EIF3B	HUMAN	Eukaryotic translation initiation factor 3 subunit B OS=Homo sapiens GN=EIF3B PE=1 SV=3	118	3	3	6.8	814	0.11
sp|P49790|	NU153	HUMAN	Nuclear pore complex protein Nup153 OS=Homo sapiens GN=NUP153 PE=1 SV=2	112	8	8	7.7	1475	0.11
sp|Q8WUM4|	PDC6I	HUMAN	Programmed cell death 6-interacting protein OS=Homo sapiens GN=PDCD6IP PE=1 SV=1	105	4	4	5.4	868	0.11
sp|Q13151|	ROA0	HUMAN	Heterogeneous nuclear ribonucleoprotein A0 OS=Homo sapiens GN=HNRNPA0 PE=1 SV=1	103	1	1	5.2	305	0.11
sp|Q9BST9|	RTKN	HUMAN	Rhotekin OS=Homo sapiens GN=RTKN PE=1 SV=2	91	3	3	6.9	563	0.11
sp|Q9P2K5|	MYEF2	HUMAN	Myelin expression factor 2 OS=Homo sapiens GN=MYEF2 PE=1 SV=3	86	3	3	5.7	600	0.11
sp|Q9UHX1|	PUF60	HUMAN	Poly(U)-binding-splicing factor PUF60 OS=Homo sapiens GN=PUF60 PE=1 SV=1	83	2	2	6.1	559	0.11
sp|Q8WVX9|	FACR1	HUMAN	Fatty acyl-CoA reductase 1 OS=Homo sapiens GN=FAR1 PE=1 SV=1	79	2	2	5	515	0.11
sp|Q9BPZ7|	SIN1	HUMAN	Target of rapamycin complex 2 subunit MAPKAP1 OS=Homo sapiens GN=MAPKAP1 PE=1 SV=2	78	2	2	4.6	522	0.11
sp|P21796|	VDAC1	HUMAN	Voltage-dependent anion-selective channel protein 1 OS=Homo sapiens GN=VDAC1 PE=1 SV=2	78	3	3	13.4	283	0.11
sp|Q9Y277|	VDAC3	HUMAN	Voltage-dependent anion-selective channel protein 3 OS=Homo sapiens GN=VDAC3 PE=1 SV=1	78	1	1	3.5	283	0.11
sp|P36871|	PGM1	HUMAN	Phosphoglucomutase-1 OS=Homo sapiens GN=PGM1 PE=1 SV=3	67	2	2	3.2	562	0.11
sp|Q9H2W6|	RM46	HUMAN	39S ribosomal protein L46, mitochondrial OS=Homo sapiens GN=MRPL46 PE=1 SV=1	66	1	1	4.7	279	0.11
sp|Q9BTT0|	AN32E	HUMAN	Acidic leucine-rich nuclear phosphoprotein 32 family member E OS=Homo sapiens GN=ANP32E PE=1 SV=1	61	1	1	5.2	268	0.11
sp|P15927|	RFA2	HUMAN	Replication protein A 32 kDa subunit OS=Homo sapiens GN=RPA2 PE=1 SV=1	61	1	1	9.6	270	0.11
sp|Q8N1G4|	LRC47	HUMAN	Leucine-rich repeat-containing protein 47 OS=Homo sapiens GN=LRRC47 PE=1 SV=1	57	2	2	5	583	0.11
sp|P46060|	RAGP1	HUMAN	Ran GTPase-activating protein 1 OS=Homo sapiens GN=RANGAP1 PE=1 SV=1	56	2	2	4.6	587	0.11
sp|P40222|	TXLNA	HUMAN	Alpha-taxilin OS=Homo sapiens GN=TXLNA PE=1 SV=3	53	2	2	5.7	546	0.11
sp|Q9NUI1|	DECR2	HUMAN	Peroxisomal 2,4-dienoyl-CoA reductase OS=Homo sapiens GN=DECR2 PE=1 SV=1	48	1	1	2.4	292	0.11
sp|P54709|	AT1B3	HUMAN	Sodium/potassium-transporting ATPase subunit beta-3 OS=Homo sapiens GN=ATP1B3 PE=1 SV=1	42	1	1	5	279	0.11
sp|P25789|	PSA4	HUMAN	Proteasome subunit alpha type-4 OS=Homo sapiens GN=PSMA4 PE=1 SV=1	42	1	1	3.8	261	0.11
sp|P30084|	ECHM	HUMAN	Enoyl-CoA hydratase, mitochondrial OS=Homo sapiens GN=ECHS1 PE=1 SV=4	42	2	2	6.2	290	0.11
sp|O60684|	IMA7	HUMAN	Importin subunit alpha-7 OS=Homo sapiens GN=KPNA6 PE=1 SV=1	40	2	2	6.5	536	0.11
sp|P14314|	GLU2B	HUMAN	Glucosidase 2 subunit beta OS=Homo sapiens GN=PRKCSH PE=1 SV=2	40	3	3	8.3	528	0.11
sp|Q9Y2X3|	NOP58	HUMAN	Nucleolar protein 58 OS=Homo sapiens GN=NOP58 PE=1 SV=1	39	2	2	5.5	529	0.11
sp|Q8N6M3|	FITM2	HUMAN	Fat storage-inducing transmembrane protein 2 OS=Homo sapiens GN=FITM2 PE=2 SV=1	39	1	1	6.5	262	0.11
sp|Q9H6Z4|	RANB3	HUMAN	Ran-binding protein 3 OS=Homo sapiens GN=RANBP3 PE=1 SV=1	36	2	2	4.1	567	0.11
sp|P61289|	PSME3	HUMAN	Proteasome activator complex subunit 3 OS=Homo sapiens GN=PSME3 PE=1 SV=1	29	2	2	6.3	254	0.11
sp|A1L170|	CA226	HUMAN	Uncharacterized protein C1orf226 OS=Homo sapiens GN=C1orf226 PE=1 SV=1	25	1	1	2.2	272	0.11
sp|P25786|	PSA1	HUMAN	Proteasome subunit alpha type-1 OS=Homo sapiens GN=PSMA1 PE=1 SV=1	23	1	1	4.6	263	0.11
sp|Q9H9G7|	AGO3	HUMAN	Protein argonaute-3 OS=Homo sapiens GN=AGO3 PE=1 SV=2	109	5	5	6.7	860	0.1
sp|P51114|	FXR1	HUMAN	Fragile X mental retardation syndrome-related protein 1 OS=Homo sapiens GN=FXR1 PE=1 SV=3	84	3	2	2.6	621	0.1
sp|P19623|	SPEE	HUMAN	Spermidine synthase OS=Homo sapiens GN=SRM PE=1 SV=1	54	1	1	2.6	302	0.1
sp|Q15006|	EMC2	HUMAN	ER membrane protein complex subunit 2 OS=Homo sapiens GN=EMC2 PE=1 SV=1	54	2	2	9.8	297	0.1
sp|Q9UNE7|	CHIP	HUMAN	E3 ubiquitin-protein ligase CHIP OS=Homo sapiens GN=STUB1 PE=1 SV=2	47	1	1	3.3	303	0.1
sp|Q6UUV7|	CRTC3	HUMAN	CREB-regulated transcription coactivator 3 OS=Homo sapiens GN=CRTC3 PE=1 SV=2	44	3	3	5.3	619	0.1
sp|Q9NTX5|	ECHD1	HUMAN	Ethylmalonyl-CoA decarboxylase OS=Homo sapiens GN=ECHDC1 PE=1 SV=2	43	1	1	3.6	307	0.1
sp|P0DMR1|	HNRC4	HUMAN	Heterogeneous nuclear ribonucleoprotein C-like 4 OS=Homo sapiens GN=HNRNPCL4 PE=3 SV=1	42	1	1	4.1	293	0.1
sp|Q9Y6C9|	MTCH2	HUMAN	Mitochondrial carrier homolog 2 OS=Homo sapiens GN=MTCH2 PE=1 SV=1	41	1	1	5.3	303	0.1
sp|O75628|	REM1	HUMAN	GTP-binding protein REM 1 OS=Homo sapiens GN=REM1 PE=1 SV=2	38	1	1	3.7	298	0.1
sp|O43396|	TXNL1	HUMAN	Thioredoxin-like protein 1 OS=Homo sapiens GN=TXNL1 PE=1 SV=3	35	1	1	7.6	289	0.1
sp|Q99747|	SNAG	HUMAN	Gamma-soluble NSF attachment protein OS=Homo sapiens GN=NAPG PE=1 SV=1	33	1	1	2.6	312	0.1
sp|Q5BJD5|	TM41B	HUMAN	Transmembrane protein 41B OS=Homo sapiens GN=TMEM41B PE=1 SV=1	33	1	1	3.1	291	0.1
sp|Q9NVN8|	GNL3L	HUMAN	Guanine nucleotide-binding protein-like 3-like protein OS=Homo sapiens GN=GNL3L PE=1 SV=1	33	3	3	4.3	582	0.1
sp|Q96MP8|	KCTD7	HUMAN	BTB/POZ domain-containing protein KCTD7 OS=Homo sapiens GN=KCTD7 PE=1 SV=1	32	4	2	4.2	289	0.1
sp|Q9HC38|	GLOD4	HUMAN	Glyoxalase domain-containing protein 4 OS=Homo sapiens GN=GLOD4 PE=1 SV=1	31	1	1	4.2	313	0.1
sp|Q14140|	SRTD2	HUMAN	SERTA domain-containing protein 2 OS=Homo sapiens GN=SERTAD2 PE=1 SV=1	29	1	1	2.2	314	0.1
sp|P54920|	SNAA	HUMAN	Alpha-soluble NSF attachment protein OS=Homo sapiens GN=NAPA PE=1 SV=3	28	1	1	3.4	295	0.1
sp|Q99944|	EGFL8	HUMAN	Epidermal growth factor-like protein 8 OS=Homo sapiens GN=EGFL8 PE=1 SV=1	27	1	1	2.4	293	0.1
sp|Q9UBR2|	CATZ	HUMAN	Cathepsin Z OS=Homo sapiens GN=CTSZ PE=1 SV=1	25	1	1	3.3	303	0.1
sp|Q5SW79|	CE170	HUMAN	Centrosomal protein of 170 kDa OS=Homo sapiens GN=CEP170 PE=1 SV=1	201	6	6	5.6	1584	0.1
sp|Q9Y2X9|	ZN281	HUMAN	Zinc finger protein 281 OS=Homo sapiens GN=ZNF281 PE=1 SV=1	135	3	3	6.6	895	0.1
sp|Q01844|	EWS	HUMAN	RNA-binding protein EWS OS=Homo sapiens GN=EWSR1 PE=1 SV=1	110	2	2	4.4	656	0.1
sp|P32322|	P5CR1	HUMAN	Pyrroline-5-carboxylate reductase 1, mitochondrial OS=Homo sapiens GN=PYCR1 PE=1 SV=2	106	2	1	3.4	319	0.1
sp|O94973|	AP2A2	HUMAN	AP-2 complex subunit alpha-2 OS=Homo sapiens GN=AP2A2 PE=1 SV=2	102	3	3	4.5	939	0.1
sp|P35606|	COPB2	HUMAN	Coatomer subunit beta~ OS=Homo sapiens GN=COPB2 PE=1 SV=2	99	4	4	7.9	906	0.1
sp|Q9H019|	MFR1L	HUMAN	Mitochondrial fission regulator 1-like OS=Homo sapiens GN=MTFR1L PE=1 SV=2	93	1	1	4.1	292	0.1
sp|P23588|	IF4B	HUMAN	Eukaryotic translation initiation factor 4B OS=Homo sapiens GN=EIF4B PE=1 SV=2	91	2	2	6.7	611	0.1
sp|O43765|	SGTA	HUMAN	Small glutamine-rich tetratricopeptide repeat-containing protein alpha OS=Homo sapiens GN=SGTA PE=1 SV=1	91	1	1	4.5	313	0.1
sp|P11908|	PRPS2	HUMAN	Ribose-phosphate pyrophosphokinase 2 OS=Homo sapiens GN=PRPS2 PE=1 SV=2	86	1	1	5	318	0.1
sp|Q5T160|	SYRM	HUMAN	Probable arginine--tRNA ligase, mitochondrial OS=Homo sapiens GN=RARS2 PE=1 SV=1	86	2	2	5.9	578	0.1
sp|P23368|	MAOM	HUMAN	NAD-dependent malic enzyme, mitochondrial OS=Homo sapiens GN=ME2 PE=1 SV=1	84	2	2	4.3	584	0.1
sp|Q12979|	ABR	HUMAN	Active breakpoint cluster region-related protein OS=Homo sapiens GN=ABR PE=2 SV=2	82	4	4	5.5	859	0.1
sp|Q9H3N1|	TMX1	HUMAN	Thioredoxin-related transmembrane protein 1 OS=Homo sapiens GN=TMX1 PE=1 SV=1	82	1	1	4.3	280	0.1
sp|O75569|	PRKRA	HUMAN	Interferon-inducible double-stranded RNA-dependent protein kinase activator A OS=Homo sapiens GN=PRKRA PE=1 SV=1	81	1	1	5.1	313	0.1
sp|Q96GX5|	GWL	HUMAN	Serine/threonine-protein kinase greatwall OS=Homo sapiens GN=MASTL PE=1 SV=1	77	4	4	6.7	879	0.1
sp|P08243|	ASNS	HUMAN	Asparagine synthetase [glutamine-hydrolyzing] OS=Homo sapiens GN=ASNS PE=1 SV=4	72	2	2	4.5	561	0.1
sp|Q6P3W7|	SCYL2	HUMAN	SCY1-like protein 2 OS=Homo sapiens GN=SCYL2 PE=1 SV=1	71	3	3	4.5	929	0.1
sp|Q7KZF4|	SND1	HUMAN	Staphylococcal nuclease domain-containing protein 1 OS=Homo sapiens GN=SND1 PE=1 SV=1	69	3	3	4.4	910	0.1
sp|Q99848|	EBP2	HUMAN	Probable rRNA-processing protein EBP2 OS=Homo sapiens GN=EBNA1BP2 PE=1 SV=2	64	1	1	4.9	306	0.1
sp|Q15046|	SYK	HUMAN	Lysine--tRNA ligase OS=Homo sapiens GN=KARS PE=1 SV=3	63	4	4	8.4	597	0.1
sp|P0DME0|	SETLP	HUMAN	Protein SETSIP OS=Homo sapiens GN=SETSIP PE=1 SV=1	60	1	1	3.3	302	0.1
sp|Q9Y678|	COPG1	HUMAN	Coatomer subunit gamma-1 OS=Homo sapiens GN=COPG1 PE=1 SV=1	58	3	3	4.3	874	0.1
sp|O60942|	MCE1	HUMAN	mRNA-capping enzyme OS=Homo sapiens GN=RNGTT PE=1 SV=1	58	2	2	4.7	597	0.1
sp|P00387|	NB5R3	HUMAN	NADH-cytochrome b5 reductase 3 OS=Homo sapiens GN=CYB5R3 PE=1 SV=3	56	1	1	5.6	301	0.1
sp|Q86X55|	CARM1	HUMAN	Histone-arginine methyltransferase CARM1 OS=Homo sapiens GN=CARM1 PE=1 SV=3	56	3	2	5.1	608	0.1
sp|Q9Y399|	RT02	HUMAN	28S ribosomal protein S2, mitochondrial OS=Homo sapiens GN=MRPS2 PE=1 SV=1	54	2	2	10.1	296	0.1
sp|Q96C36|	P5CR2	HUMAN	Pyrroline-5-carboxylate reductase 2 OS=Homo sapiens GN=PYCR2 PE=1 SV=1	51	1	1	8.8	320	0.1
sp|Q9Y320|	TMX2	HUMAN	Thioredoxin-related transmembrane protein 2 OS=Homo sapiens GN=TMX2 PE=1 SV=1	48	1	1	5.1	296	0.1
sp|Q96A73|	P33MX	HUMAN	Putative monooxygenase p33MONOX OS=Homo sapiens GN=KIAA1191 PE=1 SV=1	47	1	1	5.9	305	0.1
sp|Q63ZY6|	NSN5C	HUMAN	Putative methyltransferase NSUN5C OS=Homo sapiens GN=NSUN5P2 PE=5 SV=2	44	1	1	4.4	315	0.1
sp|Q5H9R7|	PP6R3	HUMAN	Serine/threonine-protein phosphatase 6 regulatory subunit 3 OS=Homo sapiens GN=PPP6R3 PE=1 SV=2	44	4	4	7.3	873	0.1
sp|P50897|	PPT1	HUMAN	Palmitoyl-protein thioesterase 1 OS=Homo sapiens GN=PPT1 PE=1 SV=1	42	1	1	4.6	306	0.1
sp|P27105|	STOM	HUMAN	Erythrocyte band 7 integral membrane protein OS=Homo sapiens GN=STOM PE=1 SV=3	41	1	1	11.5	288	0.1
sp|Q8NBQ5|	DHB11	HUMAN	Estradiol 17-beta-dehydrogenase 11 OS=Homo sapiens GN=HSD17B11 PE=1 SV=3	40	1	1	3.3	300	0.1
sp|Q14192|	FHL2	HUMAN	Four and a half LIM domains protein 2 OS=Homo sapiens GN=FHL2 PE=1 SV=3	40	1	1	3.9	279	0.1
sp|Q6PIV7|	S2534	HUMAN	Solute carrier family 25 member 34 OS=Homo sapiens GN=SLC25A34 PE=2 SV=1	38	1	1	3.9	304	0.1
sp|Q8WWC4|	CB047	HUMAN	Uncharacterized protein C2orf47, mitochondrial OS=Homo sapiens GN=C2orf47 PE=1 SV=1	37	1	1	4.8	291	0.1
sp|Q96KK4|	O10C1	HUMAN	Olfactory receptor 10C1 OS=Homo sapiens GN=OR10C1 PE=2 SV=3	37	1	1	3.2	312	0.1
sp|Q96QR8|	PURB	HUMAN	Transcriptional activator protein Pur-beta OS=Homo sapiens GN=PURB PE=1 SV=3	34	1	1	2.6	312	0.1
sp|Q16623|	STX1A	HUMAN	Syntaxin-1A OS=Homo sapiens GN=STX1A PE=1 SV=1	34	1	1	2.1	288	0.1
sp|Q8NCA9|	ZN784	HUMAN	Zinc finger protein 784 OS=Homo sapiens GN=ZNF784 PE=1 SV=1	33	1	1	3.4	323	0.1
sp|P23193|	TCEA1	HUMAN	Transcription elongation factor A protein 1 OS=Homo sapiens GN=TCEA1 PE=1 SV=2	33	1	1	5.3	301	0.1
sp|Q9BQ75|	CMS1	HUMAN	Protein CMSS1 OS=Homo sapiens GN=CMSS1 PE=1 SV=2	33	2	2	4.7	279	0.1
sp|Q04323|	UBXN1	HUMAN	UBX domain-containing protein 1 OS=Homo sapiens GN=UBXN1 PE=1 SV=2	32	1	1	2.7	297	0.1
sp|Q96EK4|	THA11	HUMAN	THAP domain-containing protein 11 OS=Homo sapiens GN=THAP11 PE=1 SV=2	32	2	2	5.4	314	0.1
sp|Q5VT99|	LRC38	HUMAN	Leucine-rich repeat-containing protein 38 OS=Homo sapiens GN=LRRC38 PE=1 SV=1	31	2	1	2.7	294	0.1
sp|Q99614|	TTC1	HUMAN	Tetratricopeptide repeat protein 1 OS=Homo sapiens GN=TTC1 PE=1 SV=1	31	1	1	3.4	292	0.1
sp|O00487|	PSDE	HUMAN	26S proteasome non-ATPase regulatory subunit 14 OS=Homo sapiens GN=PSMD14 PE=1 SV=1	29	2	2	4.5	310	0.1
sp|Q7Z412|	PEX26	HUMAN	Peroxisome assembly protein 26 OS=Homo sapiens GN=PEX26 PE=1 SV=2	29	1	1	2	305	0.1
sp|Q96S97|	MYADM	HUMAN	Myeloid-associated differentiation marker OS=Homo sapiens GN=MYADM PE=1 SV=2	66	2	2	9	322	0.09
sp|O76003|	GLRX3	HUMAN	Glutaredoxin-3 OS=Homo sapiens GN=GLRX3 PE=1 SV=2	59	1	1	2.4	335	0.09
sp|Q5PRF9|	SMAG2	HUMAN	Protein Smaug homolog 2 OS=Homo sapiens GN=SAMD4B PE=1 SV=1	57	2	2	4	694	0.09
sp|P40937|	RFC5	HUMAN	Replication factor C subunit 5 OS=Homo sapiens GN=RFC5 PE=1 SV=1	53	1	1	2.1	340	0.09
sp|O14744|	ANM5	HUMAN	Protein arginine N-methyltransferase 5 OS=Homo sapiens GN=PRMT5 PE=1 SV=4	45	3	3	4.2	637	0.09
sp|Q9UBP4|	DKK3	HUMAN	Dickkopf-related protein 3 OS=Homo sapiens GN=DKK3 PE=1 SV=2	37	1	1	4	350	0.09
sp|P12318|	FCG2A	HUMAN	Low affinity immunoglobulin gamma Fc region receptor II-a OS=Homo sapiens GN=FCGR2A PE=1 SV=4	35	1	1	2.5	317	0.09
sp|Q15293|	RCN1	HUMAN	Reticulocalbin-1 OS=Homo sapiens GN=RCN1 PE=1 SV=1	35	2	2	5.7	331	0.09
sp|Q9BV23|	ABHD6	HUMAN	Monoacylglycerol lipase ABHD6 OS=Homo sapiens GN=ABHD6 PE=1 SV=1	34	1	1	4.5	337	0.09
sp|P48059|	LIMS1	HUMAN	LIM and senescent cell antigen-like-containing domain protein 1 OS=Homo sapiens GN=LIMS1 PE=1 SV=4	33	1	1	3.7	325	0.09
sp|Q9H1A3|	METL9	HUMAN	Methyltransferase-like protein 9 OS=Homo sapiens GN=METTL9 PE=2 SV=1	32	1	1	2.8	318	0.09
sp|P14550|	AK1A1	HUMAN	Alcohol dehydrogenase [NADP(+)] OS=Homo sapiens GN=AKR1A1 PE=1 SV=3	32	1	1	3.1	325	0.09
sp|P15121|	ALDR	HUMAN	Aldose reductase OS=Homo sapiens GN=AKR1B1 PE=1 SV=3	32	1	1	3.2	316	0.09
sp|O00757|	F16P2	HUMAN	Fructose-1,6-bisphosphatase isozyme 2 OS=Homo sapiens GN=FBP2 PE=1 SV=2	28	1	1	2.1	339	0.09
sp|Q9H9B4|	SFXN1	HUMAN	Sideroflexin-1 OS=Homo sapiens GN=SFXN1 PE=1 SV=4	28	1	1	4	322	0.09
sp|Q92820|	GGH	HUMAN	Gamma-glutamyl hydrolase OS=Homo sapiens GN=GGH PE=1 SV=2	21	1	1	4.4	318	0.09
sp|Q14315|	FLNC	HUMAN	Filamin-C OS=Homo sapiens GN=FLNC PE=1 SV=3	680	21	8	2.6	2725	0.09
sp|Q01082|	SPTB2	HUMAN	Spectrin beta chain, non-erythrocytic 1 OS=Homo sapiens GN=SPTBN1 PE=1 SV=2	187	10	10	4.7	2364	0.09
sp|Q9UM54|	MYO6	HUMAN	Unconventional myosin-VI OS=Homo sapiens GN=MYO6 PE=1 SV=4	148	4	4	3.6	1294	0.09
sp|Q9Y4K1|	AIM1	HUMAN	Absent in melanoma 1 protein OS=Homo sapiens GN=AIM1 PE=1 SV=3	113	6	6	5	1723	0.09
sp|Q9P287|	BCCIP	HUMAN	BRCA2 and CDKN1A-interacting protein OS=Homo sapiens GN=BCCIP PE=1 SV=1	101	1	1	7.3	314	0.09
sp|Q8IVT2|	MISP	HUMAN	Mitotic interactor and substrate of PLK1 OS=Homo sapiens GN=MISP PE=1 SV=1	99	2	2	4.7	679	0.09
sp|P51617|	IRAK1	HUMAN	Interleukin-1 receptor-associated kinase 1 OS=Homo sapiens GN=IRAK1 PE=1 SV=2	92	2	2	3.2	712	0.09
sp|P07858|	CATB	HUMAN	Cathepsin B OS=Homo sapiens GN=CTSB PE=1 SV=3	88	1	1	5.3	339	0.09
sp|O15027|	SC16A	HUMAN	Protein transport protein Sec16A OS=Homo sapiens GN=SEC16A PE=1 SV=3	87	9	8	6.8	2179	0.09
sp|Q13409|	DC1I2	HUMAN	Cytoplasmic dynein 1 intermediate chain 2 OS=Homo sapiens GN=DYNC1I2 PE=1 SV=3	82	2	2	5.2	638	0.09
sp|Q9H078|	CLPB	HUMAN	Caseinolytic peptidase B protein homolog OS=Homo sapiens GN=CLPB PE=1 SV=1	82	2	2	5.7	707	0.09
sp|P55735|	SEC13	HUMAN	Protein SEC13 homolog OS=Homo sapiens GN=SEC13 PE=1 SV=3	76	1	1	3.4	322	0.09
sp|P36873|	PP1G	HUMAN	Serine/threonine-protein phosphatase PP1-gamma catalytic subunit OS=Homo sapiens GN=PPP1CC PE=1 SV=1	73	1	1	3.4	323	0.09
sp|O00116|	ADAS	HUMAN	Alkyldihydroxyacetonephosphate synthase, peroxisomal OS=Homo sapiens GN=AGPS PE=1 SV=1	71	2	2	4	658	0.09
sp|P16435|	NCPR	HUMAN	NADPH--cytochrome P450 reductase OS=Homo sapiens GN=POR PE=1 SV=2	68	3	3	4.6	677	0.09
sp|Q9BW27|	NUP85	HUMAN	Nuclear pore complex protein Nup85 OS=Homo sapiens GN=NUP85 PE=1 SV=1	67	3	2	3.8	656	0.09
sp|P22626|	ROA2	HUMAN	Heterogeneous nuclear ribonucleoproteins A2/B1 OS=Homo sapiens GN=HNRNPA2B1 PE=1 SV=2	67	3	2	9.9	353	0.09
sp|Q92945|	FUBP2	HUMAN	Far upstream element-binding protein 2 OS=Homo sapiens GN=KHSRP PE=1 SV=4	66	2	2	3.4	711	0.09
sp|O75436|	VP26A	HUMAN	Vacuolar protein sorting-associated protein 26A OS=Homo sapiens GN=VPS26A PE=1 SV=2	65	1	1	4	327	0.09
sp|O95782|	AP2A1	HUMAN	AP-2 complex subunit alpha-1 OS=Homo sapiens GN=AP2A1 PE=1 SV=3	63	3	3	3.2	977	0.09
sp|Q9NZ01|	TECR	HUMAN	Very-long-chain enoyl-CoA reductase OS=Homo sapiens GN=TECR PE=1 SV=1	60	1	1	2.6	308	0.09
sp|P04049|	RAF1	HUMAN	RAF proto-oncogene serine/threonine-protein kinase OS=Homo sapiens GN=RAF1 PE=1 SV=1	58	3	3	5.2	648	0.09
sp|P42166|	LAP2A	HUMAN	Lamina-associated polypeptide 2, isoform alpha OS=Homo sapiens GN=TMPO PE=1 SV=2	56	3	3	7.6	694	0.09
sp|Q13042|	CDC16	HUMAN	Cell division cycle protein 16 homolog OS=Homo sapiens GN=CDC16 PE=1 SV=2	55	3	3	4.7	620	0.09
sp|Q15417|	CNN3	HUMAN	Calponin-3 OS=Homo sapiens GN=CNN3 PE=1 SV=1	54	2	2	6.1	329	0.09
sp|Q9Y3F4|	STRAP	HUMAN	Serine-threonine kinase receptor-associated protein OS=Homo sapiens GN=STRAP PE=1 SV=1	54	1	1	3.1	350	0.09
sp|Q8NBJ5|	GT251	HUMAN	Procollagen galactosyltransferase 1 OS=Homo sapiens GN=COLGALT1 PE=1 SV=1	54	2	2	3.9	622	0.09
sp|Q9BW19|	KIFC1	HUMAN	Kinesin-like protein KIFC1 OS=Homo sapiens GN=KIFC1 PE=1 SV=2	52	2	2	3.3	673	0.09
sp|Q86WC4|	OSTM1	HUMAN	Osteopetrosis-associated transmembrane protein 1 OS=Homo sapiens GN=OSTM1 PE=1 SV=1	49	1	1	3.3	334	0.09
sp|P51665|	PSMD7	HUMAN	26S proteasome non-ATPase regulatory subunit 7 OS=Homo sapiens GN=PSMD7 PE=1 SV=2	49	1	1	5.2	324	0.09
sp|Q7Z417|	NUFP2	HUMAN	Nuclear fragile X mental retardation-interacting protein 2 OS=Homo sapiens GN=NUFIP2 PE=1 SV=1	48	2	2	3.5	695	0.09
sp|Q9H2U2|	IPYR2	HUMAN	Inorganic pyrophosphatase 2, mitochondrial OS=Homo sapiens GN=PPA2 PE=1 SV=2	46	1	1	2.7	334	0.09
sp|Q9UG63|	ABCF2	HUMAN	ATP-binding cassette sub-family F member 2 OS=Homo sapiens GN=ABCF2 PE=1 SV=2	45	2	2	3.2	623	0.09
sp|O43684|	BUB3	HUMAN	Mitotic checkpoint protein BUB3 OS=Homo sapiens GN=BUB3 PE=1 SV=1	45	1	1	4.3	328	0.09
sp|Q9H147|	TDIF1	HUMAN	Deoxynucleotidyltransferase terminal-interacting protein 1 OS=Homo sapiens GN=DNTTIP1 PE=1 SV=2	44	1	1	3.6	329	0.09
sp|P01857|	IGHG1	HUMAN	Ig gamma-1 chain C region OS=Homo sapiens GN=IGHG1 PE=1 SV=1	44	2	1	2.1	330	0.09
sp|O95433|	AHSA1	HUMAN	Activator of 90 kDa heat shock protein ATPase homolog 1 OS=Homo sapiens GN=AHSA1 PE=1 SV=1	40	3	3	7.7	338	0.09
sp|O14745|	NHRF1	HUMAN	Na(+)/H(+) exchange regulatory cofactor NHE-RF1 OS=Homo sapiens GN=SLC9A3R1 PE=1 SV=4	40	2	2	5.9	358	0.09
sp|Q8NBN7|	RDH13	HUMAN	Retinol dehydrogenase 13 OS=Homo sapiens GN=RDH13 PE=1 SV=2	39	1	1	2.4	331	0.09
sp|P49915|	GUAA	HUMAN	GMP synthase [glutamine-hydrolyzing] OS=Homo sapiens GN=GMPS PE=1 SV=1	39	2	2	4.9	693	0.09
sp|O43852|	CALU	HUMAN	Calumenin OS=Homo sapiens GN=CALU PE=1 SV=2	38	2	2	8.3	315	0.09
sp|Q86SF2|	GALT7	HUMAN	N-acetylgalactosaminyltransferase 7 OS=Homo sapiens GN=GALNT7 PE=1 SV=1	38	2	2	2.3	657	0.09
sp|Q9BQA1|	MEP50	HUMAN	Methylosome protein 50 OS=Homo sapiens GN=WDR77 PE=1 SV=1	37	1	1	2	342	0.09
sp|O75821|	EIF3G	HUMAN	Eukaryotic translation initiation factor 3 subunit G OS=Homo sapiens GN=EIF3G PE=1 SV=2	35	1	1	2.8	320	0.09
sp|Q9H832|	UBE2Z	HUMAN	Ubiquitin-conjugating enzyme E2 Z OS=Homo sapiens GN=UBE2Z PE=1 SV=2	35	1	1	3.1	354	0.09
sp|Q96DT0|	LEG12	HUMAN	Galectin-12 OS=Homo sapiens GN=LGALS12 PE=1 SV=1	33	4	1	3.6	336	0.09
sp|Q9UHD1|	CHRD1	HUMAN	Cysteine and histidine-rich domain-containing protein 1 OS=Homo sapiens GN=CHORDC1 PE=1 SV=2	33	1	1	4.8	332	0.09
sp|A6NGH7|	CC160	HUMAN	Coiled-coil domain-containing protein 160 OS=Homo sapiens GN=CCDC160 PE=3 SV=3	33	2	2	5.2	325	0.09
sp|O14734|	ACOT8	HUMAN	Acyl-coenzyme A thioesterase 8 OS=Homo sapiens GN=ACOT8 PE=1 SV=1	32	1	1	2.8	319	0.09
sp|Q8NGY6|	OR6N2	HUMAN	Olfactory receptor 6N2 OS=Homo sapiens GN=OR6N2 PE=3 SV=1	31	1	1	2.2	317	0.09
sp|Q9BVC4|	LST8	HUMAN	Target of rapamycin complex subunit LST8 OS=Homo sapiens GN=MLST8 PE=1 SV=1	30	1	1	1.5	326	0.09
sp|Q9HAV0|	GBB4	HUMAN	Guanine nucleotide-binding protein subunit beta-4 OS=Homo sapiens GN=GNB4 PE=1 SV=3	30	1	1	1.5	340	0.09
sp|Q9H1Z9|	TSN10	HUMAN	Tetraspanin-10 OS=Homo sapiens GN=TSPAN10 PE=2 SV=1	30	1	1	2.3	355	0.09
sp|Q9UBQ7|	GRHPR	HUMAN	Glyoxylate reductase/hydroxypyruvate reductase OS=Homo sapiens GN=GRHPR PE=1 SV=1	30	1	1	3	328	0.09
sp|O14656|	TOR1A	HUMAN	Torsin-1A OS=Homo sapiens GN=TOR1A PE=1 SV=1	30	1	1	3	332	0.09
sp|O14828|	SCAM3	HUMAN	Secretory carrier-associated membrane protein 3 OS=Homo sapiens GN=SCAMP3 PE=1 SV=3	29	1	1	4.6	347	0.09
sp|Q14376|	GALE	HUMAN	UDP-glucose 4-epimerase OS=Homo sapiens GN=GALE PE=1 SV=2	29	1	1	10.3	348	0.09
sp|Q9BW91|	NUDT9	HUMAN	ADP-ribose pyrophosphatase, mitochondrial OS=Homo sapiens GN=NUDT9 PE=1 SV=1	28	1	1	2	350	0.09
sp|Q9Y247|	FA50B	HUMAN	Protein FAM50B OS=Homo sapiens GN=FAM50B PE=1 SV=1	28	1	1	2.2	325	0.09
sp|Q9UNQ2|	DIM1	HUMAN	Probable dimethyladenosine transferase OS=Homo sapiens GN=DIMT1 PE=1 SV=1	25	1	1	3.2	313	0.09
sp|P00540|	MOS	HUMAN	Proto-oncogene serine/threonine-protein kinase mos OS=Homo sapiens GN=MOS PE=1 SV=1	25	1	1	2.6	346	0.09
sp|O00273|	DFFA	HUMAN	DNA fragmentation factor subunit alpha OS=Homo sapiens GN=DFFA PE=1 SV=1	22	1	1	5.1	331	0.09
sp|O14908|	GIPC1	HUMAN	PDZ domain-containing protein GIPC1 OS=Homo sapiens GN=GIPC1 PE=1 SV=2	21	1	1	5.1	333	0.09
sp|P46459|	NSF	HUMAN	Vesicle-fusing ATPase OS=Homo sapiens GN=NSF PE=1 SV=3	116	2	2	3.4	744	0.08
sp|Q15738|	NSDHL	HUMAN	Sterol-4-alpha-carboxylate 3-dehydrogenase, decarboxylating OS=Homo sapiens GN=NSDHL PE=1 SV=2	98	2	2	9.9	373	0.08
sp|Q15003|	CND2	HUMAN	Condensin complex subunit 2 OS=Homo sapiens GN=NCAPH PE=1 SV=3	76	2	2	3.8	741	0.08
sp|P19087|	GNAT2	HUMAN	Guanine nucleotide-binding protein G(t) subunit alpha-2 OS=Homo sapiens GN=GNAT2 PE=2 SV=4	64	2	2	6.2	354	0.08
sp|Q9GZT8|	NIF3L	HUMAN	NIF3-like protein 1 OS=Homo sapiens GN=NIF3L1 PE=1 SV=2	63	1	1	4.8	377	0.08
sp|Q9Y5V3|	MAGD1	HUMAN	Melanoma-associated antigen D1 OS=Homo sapiens GN=MAGED1 PE=1 SV=3	62	4	3	4.2	778	0.08
sp|Q15633|	TRBP2	HUMAN	RISC-loading complex subunit TARBP2 OS=Homo sapiens GN=TARBP2 PE=1 SV=3	60	1	1	4.1	366	0.08
sp|P35613|	BASI	HUMAN	Basigin OS=Homo sapiens GN=BSG PE=1 SV=2	56	1	1	3.6	385	0.08
sp|Q14244|	MAP7	HUMAN	Ensconsin OS=Homo sapiens GN=MAP7 PE=1 SV=1	54	2	2	2.7	749	0.08
sp|Q9UHY8|	FEZ2	HUMAN	Fasciculation and elongation protein zeta-2 OS=Homo sapiens GN=FEZ2 PE=1 SV=2	51	1	1	3.4	353	0.08
sp|Q15437|	SC23B	HUMAN	Protein transport protein Sec23B OS=Homo sapiens GN=SEC23B PE=1 SV=2	49	2	2	5.1	767	0.08
sp|Q9NR45|	SIAS	HUMAN	Sialic acid synthase OS=Homo sapiens GN=NANS PE=1 SV=2	47	1	1	3.9	359	0.08
sp|Q8N8Y2|	VA0D2	HUMAN	V-type proton ATPase subunit d 2 OS=Homo sapiens GN=ATP6V0D2 PE=2 SV=1	47	1	1	5.1	350	0.08
sp|Q9NPC2|	KCNK9	HUMAN	Potassium channel subfamily K member 9 OS=Homo sapiens GN=KCNK9 PE=1 SV=1	41	1	1	1.9	374	0.08
sp|Q9NZR1|	TMOD2	HUMAN	Tropomodulin-2 OS=Homo sapiens GN=TMOD2 PE=1 SV=1	41	1	1	3.1	351	0.08
sp|Q96HJ3|	CCD34	HUMAN	Coiled-coil domain-containing protein 34 OS=Homo sapiens GN=CCDC34 PE=2 SV=2	40	1	1	1.9	373	0.08
sp|P51991|	ROA3	HUMAN	Heterogeneous nuclear ribonucleoprotein A3 OS=Homo sapiens GN=HNRNPA3 PE=1 SV=2	39	1	1	5.3	378	0.08
sp|P48556|	PSMD8	HUMAN	26S proteasome non-ATPase regulatory subunit 8 OS=Homo sapiens GN=PSMD8 PE=1 SV=2	39	1	1	4.6	350	0.08
sp|Q9BQ04|	RBM4B	HUMAN	RNA-binding protein 4B OS=Homo sapiens GN=RBM4B PE=1 SV=1	38	1	1	2.2	359	0.08
sp|Q16186|	ADRM1	HUMAN	Proteasomal ubiquitin receptor ADRM1 OS=Homo sapiens GN=ADRM1 PE=1 SV=2	38	1	1	3.9	407	0.08
sp|Q02750|	MP2K1	HUMAN	Dual specificity mitogen-activated protein kinase kinase 1 OS=Homo sapiens GN=MAP2K1 PE=1 SV=2	36	1	1	3.1	393	0.08
sp|Q6IBS0|	TWF2	HUMAN	Twinfilin-2 OS=Homo sapiens GN=TWF2 PE=1 SV=2	35	2	2	8.9	349	0.08
sp|Q5T280|	CI114	HUMAN	Putative methyltransferase C9orf114 OS=Homo sapiens GN=C9orf114 PE=1 SV=3	34	1	1	1.9	376	0.08
sp|O75521|	ECI2	HUMAN	Enoyl-CoA delta isomerase 2, mitochondrial OS=Homo sapiens GN=ECI2 PE=1 SV=4	34	1	1	3	394	0.08
sp|P53582|	MAP11	HUMAN	Methionine aminopeptidase 1 OS=Homo sapiens GN=METAP1 PE=1 SV=2	33	1	1	2.8	386	0.08
sp|Q9Y6U7|	RN215	HUMAN	RING finger protein 215 OS=Homo sapiens GN=RNF215 PE=3 SV=2	33	1	1	2.1	377	0.08
sp|P49770|	EI2BB	HUMAN	Translation initiation factor eIF-2B subunit beta OS=Homo sapiens GN=EIF2B2 PE=1 SV=3	32	2	2	4.6	351	0.08
sp|Q86VN1|	VPS36	HUMAN	Vacuolar protein-sorting-associated protein 36 OS=Homo sapiens GN=VPS36 PE=1 SV=1	30	1	1	2.6	386	0.08
sp|P28482|	MK01	HUMAN	Mitogen-activated protein kinase 1 OS=Homo sapiens GN=MAPK1 PE=1 SV=3	26	2	2	4.4	360	0.08
sp|Q08752|	PPID	HUMAN	Peptidyl-prolyl cis-trans isomerase D OS=Homo sapiens GN=PPID PE=1 SV=3	24	2	2	5.4	370	0.08
sp|Q14558|	KPRA	HUMAN	Phosphoribosyl pyrophosphate synthase-associated protein 1 OS=Homo sapiens GN=PRPSAP1 PE=1 SV=2	22	2	2	6.7	356	0.08
sp|Q01085|	TIAR	HUMAN	Nucleolysin TIAR OS=Homo sapiens GN=TIAL1 PE=1 SV=1	22	2	2	6.4	375	0.08
sp|E9PAV3|	NACAM	HUMAN	Nascent polypeptide-associated complex subunit alpha, muscle-specific form OS=Homo sapiens GN=NACA PE=1 SV=1	239	6	5	2.7	2078	0.08
sp|P15924|	DESP	HUMAN	Desmoplakin OS=Homo sapiens GN=DSP PE=1 SV=3	133	10	10	4	2871	0.08
sp|Q04637|	IF4G1	HUMAN	Eukaryotic translation initiation factor 4 gamma 1 OS=Homo sapiens GN=EIF4G1 PE=1 SV=4	123	5	4	2.5	1599	0.08
sp|Q99536|	VAT1	HUMAN	Synaptic vesicle membrane protein VAT-1 homolog OS=Homo sapiens GN=VAT1 PE=1 SV=2	108	3	3	11.7	393	0.08
sp|P42224|	STAT1	HUMAN	Signal transducer and activator of transcription 1-alpha/beta OS=Homo sapiens GN=STAT1 PE=1 SV=2	99	3	3	5.9	750	0.08
sp|Q69YQ0|	CYTSA	HUMAN	Cytospin-A OS=Homo sapiens GN=SPECC1L PE=1 SV=2	93	3	3	3.7	1117	0.08
sp|P18206|	VINC	HUMAN	Vinculin OS=Homo sapiens GN=VCL PE=1 SV=4	92	3	3	4.9	1134	0.08
sp|Q12797|	ASPH	HUMAN	Aspartyl/asparaginyl beta-hydroxylase OS=Homo sapiens GN=ASPH PE=1 SV=3	92	2	2	3.3	758	0.08
sp|Q6P2H3|	CEP85	HUMAN	Centrosomal protein of 85 kDa OS=Homo sapiens GN=CEP85 PE=1 SV=1	90	4	4	4.9	762	0.08
sp|Q9H488|	OFUT1	HUMAN	GDP-fucose protein O-fucosyltransferase 1 OS=Homo sapiens GN=POFUT1 PE=1 SV=1	87	1	1	4.1	388	0.08
sp|Q7L2H7|	EIF3M	HUMAN	Eukaryotic translation initiation factor 3 subunit M OS=Homo sapiens GN=EIF3M PE=1 SV=1	77	1	1	4.8	374	0.08
sp|Q96RQ1|	ERGI2	HUMAN	Endoplasmic reticulum-Golgi intermediate compartment protein 2 OS=Homo sapiens GN=ERGIC2 PE=1 SV=2	73	1	1	2.9	377	0.08
sp|P52788|	SPSY	HUMAN	Spermine synthase OS=Homo sapiens GN=SMS PE=1 SV=2	73	1	1	9.3	366	0.08
sp|Q06210|	GFPT1	HUMAN	Glutamine--fructose-6-phosphate aminotransferase [isomerizing] 1 OS=Homo sapiens GN=GFPT1 PE=1 SV=3	69	3	3	5.3	699	0.08
sp|Q7KZI7|	MARK2	HUMAN	Serine/threonine-protein kinase MARK2 OS=Homo sapiens GN=MARK2 PE=1 SV=2	69	2	2	3.7	788	0.08
sp|P17655|	CAN2	HUMAN	Calpain-2 catalytic subunit OS=Homo sapiens GN=CAPN2 PE=1 SV=6	67	3	3	4.7	700	0.08
sp|Q15436|	SC23A	HUMAN	Protein transport protein Sec23A OS=Homo sapiens GN=SEC23A PE=1 SV=2	64	2	2	3.4	765	0.08
sp|P33897|	ABCD1	HUMAN	ATP-binding cassette sub-family D member 1 OS=Homo sapiens GN=ABCD1 PE=1 SV=2	63	2	2	4.2	745	0.08
sp|A8MTJ3|	GNAT3	HUMAN	Guanine nucleotide-binding protein G(t) subunit alpha-3 OS=Homo sapiens GN=GNAT3 PE=2 SV=2	62	2	2	5.4	354	0.08
sp|Q86TB9|	PATL1	HUMAN	Protein PAT1 homolog 1 OS=Homo sapiens GN=PATL1 PE=1 SV=2	62	3	3	5.3	770	0.08
sp|Q9BQ39|	DDX50	HUMAN	ATP-dependent RNA helicase DDX50 OS=Homo sapiens GN=DDX50 PE=1 SV=1	61	3	3	6.4	737	0.08
sp|Q9BXB5|	OSB10	HUMAN	Oxysterol-binding protein-related protein 10 OS=Homo sapiens GN=OSBPL10 PE=1 SV=2	61	3	3	4.5	764	0.08
sp|P40938|	RFC3	HUMAN	Replication factor C subunit 3 OS=Homo sapiens GN=RFC3 PE=1 SV=2	59	1	1	3.4	356	0.08
sp|P53794|	SC5A3	HUMAN	Sodium/myo-inositol cotransporter OS=Homo sapiens GN=SLC5A3 PE=3 SV=2	58	2	1	2.1	718	0.08
sp|Q96E39|	RMXL1	HUMAN	RNA binding motif protein, X-linked-like-1 OS=Homo sapiens GN=RBMXL1 PE=1 SV=1	58	1	1	3.6	390	0.08
sp|Q9UNZ2|	NSF1C	HUMAN	NSFL1 cofactor p47 OS=Homo sapiens GN=NSFL1C PE=1 SV=2	58	1	1	3.2	370	0.08
sp|Q9NR30|	DDX21	HUMAN	Nucleolar RNA helicase 2 OS=Homo sapiens GN=DDX21 PE=1 SV=5	58	3	3	6.5	783	0.08
sp|Q9Y617|	SERC	HUMAN	Phosphoserine aminotransferase OS=Homo sapiens GN=PSAT1 PE=1 SV=2	57	1	1	3.8	370	0.08
sp|P35250|	RFC2	HUMAN	Replication factor C subunit 2 OS=Homo sapiens GN=RFC2 PE=1 SV=3	53	1	1	4.8	354	0.08
sp|P04637|	P53	HUMAN	Cellular tumor antigen p53 OS=Homo sapiens GN=TP53 PE=1 SV=4	53	1	1	4.8	393	0.08
sp|O43251|	RFOX2	HUMAN	RNA binding protein fox-1 homolog 2 OS=Homo sapiens GN=RBFOX2 PE=1 SV=3	51	1	1	6.7	390	0.08
sp|Q08J23|	NSUN2	HUMAN	tRNA (cytosine(34)-C(5))-methyltransferase OS=Homo sapiens GN=NSUN2 PE=1 SV=2	49	2	2	2.2	767	0.08
sp|Q9BRX2|	PELO	HUMAN	Protein pelota homolog OS=Homo sapiens GN=PELO PE=1 SV=2	49	2	2	4.7	385	0.08
sp|P85299|	PRR5	HUMAN	Proline-rich protein 5 OS=Homo sapiens GN=PRR5 PE=1 SV=1	48	1	1	4.9	388	0.08
sp|P21283|	VATC1	HUMAN	V-type proton ATPase subunit C 1 OS=Homo sapiens GN=ATP6V1C1 PE=1 SV=4	44	2	2	11	382	0.08
sp|P50213|	IDH3A	HUMAN	Isocitrate dehydrogenase [NAD] subunit alpha, mitochondrial OS=Homo sapiens GN=IDH3A PE=1 SV=1	43	1	1	4.6	366	0.08
sp|O43837|	IDH3B	HUMAN	Isocitrate dehydrogenase [NAD] subunit beta, mitochondrial OS=Homo sapiens GN=IDH3B PE=1 SV=2	43	1	1	4.4	385	0.08
sp|P49589|	SYCC	HUMAN	Cysteine--tRNA ligase, cytoplasmic OS=Homo sapiens GN=CARS PE=1 SV=3	42	2	2	5.5	748	0.08
sp|Q5TAP6|	UT14C	HUMAN	U3 small nucleolar RNA-associated protein 14 homolog C OS=Homo sapiens GN=UTP14C PE=1 SV=1	42	3	3	4.8	766	0.08
sp|O00442|	RTCA	HUMAN	RNA 3~-terminal phosphate cyclase OS=Homo sapiens GN=RTCA PE=1 SV=1	42	1	1	6.8	366	0.08
sp|P49959|	MRE11	HUMAN	Double-strand break repair protein MRE11A OS=Homo sapiens GN=MRE11A PE=1 SV=3	42	3	3	7.1	708	0.08
sp|Q99816|	TS101	HUMAN	Tumor susceptibility gene 101 protein OS=Homo sapiens GN=TSG101 PE=1 SV=2	41	2	2	5.6	390	0.08
sp|O15372|	EIF3H	HUMAN	Eukaryotic translation initiation factor 3 subunit H OS=Homo sapiens GN=EIF3H PE=1 SV=1	41	1	1	5.1	352	0.08
sp|Q15418|	KS6A1	HUMAN	Ribosomal protein S6 kinase alpha-1 OS=Homo sapiens GN=RPS6KA1 PE=1 SV=2	40	3	3	3.4	735	0.08
sp|P49585|	PCY1A	HUMAN	Choline-phosphate cytidylyltransferase A OS=Homo sapiens GN=PCYT1A PE=1 SV=2	39	1	1	2.7	367	0.08
sp|Q9TNN7|	1C05	HUMAN	HLA class I histocompatibility antigen, Cw-5 alpha chain OS=Homo sapiens GN=HLA-C PE=1 SV=1	39	1	1	6.6	366	0.08
sp|P61421|	VA0D1	HUMAN	V-type proton ATPase subunit d 1 OS=Homo sapiens GN=ATP6V0D1 PE=1 SV=1	39	1	1	3.1	351	0.08
sp|Q9BT81|	SOX7	HUMAN	Transcription factor SOX-7 OS=Homo sapiens GN=SOX7 PE=1 SV=1	39	1	1	2.8	388	0.08
sp|Q12907|	LMAN2	HUMAN	Vesicular integral-membrane protein VIP36 OS=Homo sapiens GN=LMAN2 PE=1 SV=1	38	1	1	3.7	356	0.08
sp|P08559|	ODPA	HUMAN	Pyruvate dehydrogenase E1 component subunit alpha, somatic form, mitochondrial OS=Homo sapiens GN=PDHA1 PE=1 SV=3	37	1	1	2.3	390	0.08
sp|O95573|	ACSL3	HUMAN	Long-chain-fatty-acid--CoA ligase 3 OS=Homo sapiens GN=ACSL3 PE=1 SV=3	35	2	2	3.3	720	0.08
sp|Q9H1E5|	TMX4	HUMAN	Thioredoxin-related transmembrane protein 4 OS=Homo sapiens GN=TMX4 PE=1 SV=1	35	1	1	3.7	349	0.08
sp|Q99873|	ANM1	HUMAN	Protein arginine N-methyltransferase 1 OS=Homo sapiens GN=PRMT1 PE=1 SV=2	34	1	1	3.9	361	0.08
sp|Q9NZL4|	HPBP1	HUMAN	Hsp70-binding protein 1 OS=Homo sapiens GN=HSPBP1 PE=1 SV=1	34	1	1	2.8	362	0.08
sp|P17302|	CXA1	HUMAN	Gap junction alpha-1 protein OS=Homo sapiens GN=GJA1 PE=1 SV=2	34	1	1	2.4	382	0.08
sp|P54727|	RD23B	HUMAN	UV excision repair protein RAD23 homolog B OS=Homo sapiens GN=RAD23B PE=1 SV=1	33	1	1	4.4	409	0.08
sp|Q8N8M0|	NAT16	HUMAN	Probable N-acetyltransferase 16 OS=Homo sapiens GN=NAT16 PE=2 SV=2	32	1	1	1.6	369	0.08
sp|P51570|	GALK1	HUMAN	Galactokinase OS=Homo sapiens GN=GALK1 PE=1 SV=1	31	1	1	3.1	392	0.08
sp|P35249|	RFC4	HUMAN	Replication factor C subunit 4 OS=Homo sapiens GN=RFC4 PE=1 SV=2	31	1	1	2.8	363	0.08
sp|Q9P035|	HACD3	HUMAN	Very-long-chain (3R)-3-hydroxyacyl-CoA dehydratase 3 OS=Homo sapiens GN=HACD3 PE=1 SV=2	31	1	1	3.9	362	0.08
sp|P29992|	GNA11	HUMAN	Guanine nucleotide-binding protein subunit alpha-11 OS=Homo sapiens GN=GNA11 PE=1 SV=2	31	1	1	3.6	359	0.08
sp|Q96G91|	P2Y11	HUMAN	P2Y purinoceptor 11 OS=Homo sapiens GN=P2RY11 PE=2 SV=2	30	1	1	2.9	374	0.08
sp|F5GYI3|	UBA1L	HUMAN	Ubiquitin-associated protein 1-like OS=Homo sapiens GN=UBAP1L PE=2 SV=1	30	1	1	1.8	381	0.08
sp|P11766|	ADHX	HUMAN	Alcohol dehydrogenase class-3 OS=Homo sapiens GN=ADH5 PE=1 SV=4	30	2	2	8.6	374	0.08
sp|Q5VZ19|	TDR10	HUMAN	Tudor domain-containing protein 10 OS=Homo sapiens GN=TDRD10 PE=2 SV=3	30	1	1	1.6	366	0.08
sp|Q8IZT8|	HS3S5	HUMAN	Heparan sulfate glucosamine 3-O-sulfotransferase 5 OS=Homo sapiens GN=HS3ST5 PE=1 SV=1	29	1	1	2	346	0.08
sp|Q8IWS0|	PHF6	HUMAN	PHD finger protein 6 OS=Homo sapiens GN=PHF6 PE=1 SV=1	29	1	1	1.9	365	0.08
sp|Q96DU9|	PABP5	HUMAN	Polyadenylate-binding protein 5 OS=Homo sapiens GN=PABPC5 PE=2 SV=1	29	2	1	2.4	382	0.08
sp|P39748|	FEN1	HUMAN	Flap endonuclease 1 OS=Homo sapiens GN=FEN1 PE=1 SV=1	28	3	3	10.8	380	0.08
sp|P11177|	ODPB	HUMAN	Pyruvate dehydrogenase E1 component subunit beta, mitochondrial OS=Homo sapiens GN=PDHB PE=1 SV=3	28	1	1	2.2	359	0.08
sp|Q8N8C0|	ZN781	HUMAN	Zinc finger protein 781 OS=Homo sapiens GN=ZNF781 PE=2 SV=1	28	1	1	1.7	355	0.08
sp|O95972|	BMP15	HUMAN	Bone morphogenetic protein 15 OS=Homo sapiens GN=BMP15 PE=1 SV=2	27	1	1	1.8	392	0.08
sp|O75381|	PEX14	HUMAN	Peroxisomal membrane protein PEX14 OS=Homo sapiens GN=PEX14 PE=1 SV=1	27	1	1	2.4	377	0.08
sp|Q8NCH0|	CHSTE	HUMAN	Carbohydrate sulfotransferase 14 OS=Homo sapiens GN=CHST14 PE=1 SV=2	26	1	1	2.4	376	0.08
sp|Q9H819|	DJC18	HUMAN	DnaJ homolog subfamily C member 18 OS=Homo sapiens GN=DNAJC18 PE=2 SV=1	26	1	1	1.7	358	0.08
sp|P50750|	CDK9	HUMAN	Cyclin-dependent kinase 9 OS=Homo sapiens GN=CDK9 PE=1 SV=3	25	2	2	3.8	372	0.08
sp|Q15434|	RBMS2	HUMAN	RNA-binding motif, single-stranded-interacting protein 2 OS=Homo sapiens GN=RBMS2 PE=1 SV=1	25	1	1	3.2	407	0.08
sp|Q4V339|	CBWD6	HUMAN	COBW domain-containing protein 6 OS=Homo sapiens GN=CBWD6 PE=3 SV=1	21	1	1	3.8	395	0.08
sp|A8MXV4|	NUD19	HUMAN	Nucleoside diphosphate-linked moiety X motif 19 OS=Homo sapiens GN=NUDT19 PE=1 SV=1	21	1	1	2.7	375	0.08
sp|Q8NBX0|	SCPDL	HUMAN	Saccharopine dehydrogenase-like oxidoreductase OS=Homo sapiens GN=SCCPDH PE=1 SV=1	74	1	1	6.8	429	0.07
sp|O43290|	SNUT1	HUMAN	U4/U6.U5 tri-snRNP-associated protein 1 OS=Homo sapiens GN=SART1 PE=1 SV=1	68	2	2	3.4	800	0.07
sp|Q13895|	BYST	HUMAN	Bystin OS=Homo sapiens GN=BYSL PE=1 SV=3	64	1	1	3	437	0.07
sp|P06280|	AGAL	HUMAN	Alpha-galactosidase A OS=Homo sapiens GN=GLA PE=1 SV=1	58	2	2	4.4	429	0.07
sp|Q8IWC1|	MA7D3	HUMAN	MAP7 domain-containing protein 3 OS=Homo sapiens GN=MAP7D3 PE=1 SV=2	54	2	2	3.4	876	0.07
sp|Q9NZ32|	ARP10	HUMAN	Actin-related protein 10 OS=Homo sapiens GN=ACTR10 PE=1 SV=1	53	1	1	5	417	0.07
sp|Q969G3|	SMCE1	HUMAN	SWI/SNF-related matrix-associated actin-dependent regulator of chromatin subfamily E member 1 OS=Homo sapiens GN=SMARCE1 PE=1 SV=2	50	2	2	6.1	411	0.07
sp|Q9Y2T2|	AP3M1	HUMAN	AP-3 complex subunit mu-1 OS=Homo sapiens GN=AP3M1 PE=1 SV=1	47	2	1	3.1	418	0.07
sp|Q96CB8|	INT12	HUMAN	Integrator complex subunit 12 OS=Homo sapiens GN=INTS12 PE=1 SV=1	45	2	2	4.3	462	0.07
sp|O75955|	FLOT1	HUMAN	Flotillin-1 OS=Homo sapiens GN=FLOT1 PE=1 SV=3	44	1	1	4.2	427	0.07
sp|Q27J81|	INF2	HUMAN	Inverted formin-2 OS=Homo sapiens GN=INF2 PE=1 SV=2	44	3	3	2.5	1249	0.07
sp|Q99808|	S29A1	HUMAN	Equilibrative nucleoside transporter 1 OS=Homo sapiens GN=SLC29A1 PE=1 SV=3	43	1	1	2	456	0.07
sp|Q8NB90|	SPAT5	HUMAN	Spermatogenesis-associated protein 5 OS=Homo sapiens GN=SPATA5 PE=1 SV=3	43	2	2	3.1	893	0.07
sp|P43694|	GATA4	HUMAN	Transcription factor GATA-4 OS=Homo sapiens GN=GATA4 PE=1 SV=2	41	1	1	4.5	442	0.07
sp|P26440|	IVD	HUMAN	Isovaleryl-CoA dehydrogenase, mitochondrial OS=Homo sapiens GN=IVD PE=1 SV=1	40	1	1	5.9	423	0.07
sp|Q12824|	SNF5	HUMAN	SWI/SNF-related matrix-associated actin-dependent regulator of chromatin subfamily B member 1 OS=Homo sapiens GN=SMARCB1 PE=1 SV=2	39	1	1	3.4	385	0.07
sp|Q8NFZ5|	TNIP2	HUMAN	TNFAIP3-interacting protein 2 OS=Homo sapiens GN=TNIP2 PE=1 SV=1	38	1	1	1.9	429	0.07
sp|P48730|	KC1D	HUMAN	Casein kinase I isoform delta OS=Homo sapiens GN=CSNK1D PE=1 SV=2	37	1	1	3.4	415	0.07
sp|P18754|	RCC1	HUMAN	Regulator of chromosome condensation OS=Homo sapiens GN=RCC1 PE=1 SV=1	36	1	1	1.9	421	0.07
sp|Q9GZZ9|	UBA5	HUMAN	Ubiquitin-like modifier-activating enzyme 5 OS=Homo sapiens GN=UBA5 PE=1 SV=1	35	1	1	3	404	0.07
sp|Q5TDH0|	DDI2	HUMAN	Protein DDI1 homolog 2 OS=Homo sapiens GN=DDI2 PE=1 SV=1	35	1	1	1.5	399	0.07
sp|E5RJM6|	ANR65	HUMAN	Ankyrin repeat domain-containing protein 65 OS=Homo sapiens GN=ANKRD65 PE=2 SV=2	35	1	1	2	399	0.07
sp|O43916|	CHST1	HUMAN	Carbohydrate sulfotransferase 1 OS=Homo sapiens GN=CHST1 PE=1 SV=1	32	1	1	1.5	411	0.07
sp|Q99551|	MTEF1	HUMAN	Transcription termination factor 1, mitochondrial OS=Homo sapiens GN=MTERF1 PE=1 SV=1	31	1	1	3	399	0.07
sp|Q8WU79|	SMAP2	HUMAN	Stromal membrane-associated protein 2 OS=Homo sapiens GN=SMAP2 PE=1 SV=1	31	1	1	2.1	429	0.07
sp|P17706|	PTN2	HUMAN	Tyrosine-protein phosphatase non-receptor type 2 OS=Homo sapiens GN=PTPN2 PE=1 SV=2	30	1	1	4.6	415	0.07
sp|Q5JVF3|	PCID2	HUMAN	PCI domain-containing protein 2 OS=Homo sapiens GN=PCID2 PE=1 SV=2	29	1	1	2.5	399	0.07
sp|Q9NY97|	B3GN2	HUMAN	N-acetyllactosaminide beta-1,3-N-acetylglucosaminyltransferase 2 OS=Homo sapiens GN=B3GNT2 PE=1 SV=2	28	1	1	1.8	397	0.07
sp|Q9H0S4|	DDX47	HUMAN	Probable ATP-dependent RNA helicase DDX47 OS=Homo sapiens GN=DDX47 PE=1 SV=1	28	1	1	4	455	0.07
sp|Q92665|	RT31	HUMAN	28S ribosomal protein S31, mitochondrial OS=Homo sapiens GN=MRPS31 PE=1 SV=3	26	1	1	3.8	395	0.07
sp|Q06265|	EXOS9	HUMAN	Exosome complex component RRP45 OS=Homo sapiens GN=EXOSC9 PE=1 SV=3	22	1	1	2.5	439	0.07
sp|P52701|	MSH6	HUMAN	DNA mismatch repair protein Msh6 OS=Homo sapiens GN=MSH6 PE=1 SV=2	127	5	5	4.2	1360	0.07
sp|Q13045|	FLII	HUMAN	Protein flightless-1 homolog OS=Homo sapiens GN=FLII PE=1 SV=2	121	5	5	4.3	1269	0.07
sp|P55265|	DSRAD	HUMAN	Double-stranded RNA-specific adenosine deaminase OS=Homo sapiens GN=ADAR PE=1 SV=4	101	3	3	3.4	1226	0.07
sp|Q8TBX8|	PI42C	HUMAN	Phosphatidylinositol 5-phosphate 4-kinase type-2 gamma OS=Homo sapiens GN=PIP4K2C PE=1 SV=3	99	1	1	3.6	421	0.07
sp|O14929|	HAT1	HUMAN	Histone acetyltransferase type B catalytic subunit OS=Homo sapiens GN=HAT1 PE=1 SV=1	91	2	2	8.1	419	0.07
sp|Q8NC51|	PAIRB	HUMAN	Plasminogen activator inhibitor 1 RNA-binding protein OS=Homo sapiens GN=SERBP1 PE=1 SV=2	89	3	3	8.3	408	0.07
sp|O60890|	OPHN1	HUMAN	Oligophrenin-1 OS=Homo sapiens GN=OPHN1 PE=1 SV=1	83	12	3	4.4	802	0.07
sp|Q96CW1|	AP2M1	HUMAN	AP-2 complex subunit mu OS=Homo sapiens GN=AP2M1 PE=1 SV=2	79	4	4	15.6	435	0.07
sp|Q8WW22|	DNJA4	HUMAN	DnaJ homolog subfamily A member 4 OS=Homo sapiens GN=DNAJA4 PE=1 SV=1	78	3	2	6.8	397	0.07
sp|Q96QK1|	VPS35	HUMAN	Vacuolar protein sorting-associated protein 35 OS=Homo sapiens GN=VPS35 PE=1 SV=2	73	2	2	2.6	796	0.07
sp|Q14566|	MCM6	HUMAN	DNA replication licensing factor MCM6 OS=Homo sapiens GN=MCM6 PE=1 SV=1	68	3	3	3.9	821	0.07
sp|P25205|	MCM3	HUMAN	DNA replication licensing factor MCM3 OS=Homo sapiens GN=MCM3 PE=1 SV=3	66	2	2	2.8	808	0.07
sp|P11310|	ACADM	HUMAN	Medium-chain specific acyl-CoA dehydrogenase, mitochondrial OS=Homo sapiens GN=ACADM PE=1 SV=1	63	1	1	3.1	421	0.07
sp|Q03113|	GNA12	HUMAN	Guanine nucleotide-binding protein subunit alpha-12 OS=Homo sapiens GN=GNA12 PE=1 SV=4	62	1	1	2.9	381	0.07
sp|P30520|	PURA2	HUMAN	Adenylosuccinate synthetase isozyme 2 OS=Homo sapiens GN=ADSS PE=1 SV=3	61	1	1	3.5	456	0.07
sp|Q92504|	S39A7	HUMAN	Zinc transporter SLC39A7 OS=Homo sapiens GN=SLC39A7 PE=1 SV=2	61	1	1	3	469	0.07
sp|Q96GC9|	VMP1	HUMAN	Vacuole membrane protein 1 OS=Homo sapiens GN=VMP1 PE=1 SV=1	54	1	1	1.7	406	0.07
sp|O43747|	AP1G1	HUMAN	AP-1 complex subunit gamma-1 OS=Homo sapiens GN=AP1G1 PE=1 SV=5	53	3	3	4.4	822	0.07
sp|P09543|	CN37	HUMAN	2~,3~-cyclic-nucleotide 3~-phosphodiesterase OS=Homo sapiens GN=CNP PE=1 SV=2	50	2	2	5	421	0.07
sp|Q16543|	CDC37	HUMAN	Hsp90 co-chaperone Cdc37 OS=Homo sapiens GN=CDC37 PE=1 SV=1	48	2	2	6.9	378	0.07
sp|P36957|	ODO2	HUMAN	Dihydrolipoyllysine-residue succinyltransferase component of 2-oxoglutarate dehydrogenase complex, mitochondrial OS=Homo sapiens GN=DLST PE=1 SV=4	48	2	1	1.8	453	0.07
sp|O96019|	ACL6A	HUMAN	Actin-like protein 6A OS=Homo sapiens GN=ACTL6A PE=1 SV=1	47	1	1	7	429	0.07
sp|Q9NXH8|	TOR4A	HUMAN	Torsin-4A OS=Homo sapiens GN=TOR4A PE=1 SV=2	44	1	1	4.5	423	0.07
sp|Q9Y6E2|	BZW2	HUMAN	Basic leucine zipper and W2 domain-containing protein 2 OS=Homo sapiens GN=BZW2 PE=1 SV=1	44	2	2	4.3	419	0.07
sp|Q96G23|	CERS2	HUMAN	Ceramide synthase 2 OS=Homo sapiens GN=CERS2 PE=1 SV=1	43	1	1	2.4	380	0.07
sp|Q9BWS9|	CHID1	HUMAN	Chitinase domain-containing protein 1 OS=Homo sapiens GN=CHID1 PE=1 SV=1	43	1	1	4.6	393	0.07
sp|Q9P289|	STK26	HUMAN	Serine/threonine-protein kinase 26 OS=Homo sapiens GN=STK26 PE=1 SV=2	42	1	1	1.7	416	0.07
sp|Q9Y697|	NFS1	HUMAN	Cysteine desulfurase, mitochondrial OS=Homo sapiens GN=NFS1 PE=1 SV=3	40	1	1	2.6	457	0.07
sp|Q9Y6Q5|	AP1M2	HUMAN	AP-1 complex subunit mu-2 OS=Homo sapiens GN=AP1M2 PE=1 SV=4	40	1	1	2.4	423	0.07
sp|Q99442|	SEC62	HUMAN	Translocation protein SEC62 OS=Homo sapiens GN=SEC62 PE=1 SV=1	40	1	1	3	399	0.07
sp|Q92947|	GCDH	HUMAN	Glutaryl-CoA dehydrogenase, mitochondrial OS=Homo sapiens GN=GCDH PE=1 SV=1	40	1	1	2.3	438	0.07
sp|Q8IYB5|	SMAP1	HUMAN	Stromal membrane-associated protein 1 OS=Homo sapiens GN=SMAP1 PE=1 SV=2	40	1	1	2.8	467	0.07
sp|O15427|	MOT4	HUMAN	Monocarboxylate transporter 4 OS=Homo sapiens GN=SLC16A3 PE=1 SV=1	38	1	1	2.8	465	0.07
sp|P49407|	ARRB1	HUMAN	Beta-arrestin-1 OS=Homo sapiens GN=ARRB1 PE=1 SV=2	37	1	1	3.6	418	0.07
sp|P82933|	RT09	HUMAN	28S ribosomal protein S9, mitochondrial OS=Homo sapiens GN=MRPS9 PE=1 SV=2	37	1	1	2.5	396	0.07
sp|O14874|	BCKD	HUMAN	[3-methyl-2-oxobutanoate dehydrogenase [lipoamide]] kinase, mitochondrial OS=Homo sapiens GN=BCKDK PE=1 SV=2	36	1	1	2.7	412	0.07
sp|P11387|	TOP1	HUMAN	DNA topoisomerase 1 OS=Homo sapiens GN=TOP1 PE=1 SV=2	35	2	2	2.5	765	0.07
sp|Q8N136|	DAW1	HUMAN	Dynein assembly factor with WDR repeat domains 1 OS=Homo sapiens GN=DAW1 PE=1 SV=1	34	1	1	1.7	415	0.07
sp|Q9HAH7|	FBRS	HUMAN	Probable fibrosin-1 OS=Homo sapiens GN=FBRS PE=1 SV=3	33	1	1	2.8	460	0.07
sp|Q9BTD8|	RBM42	HUMAN	RNA-binding protein 42 OS=Homo sapiens GN=RBM42 PE=1 SV=1	33	1	1	1.3	480	0.07
sp|P00749|	UROK	HUMAN	Urokinase-type plasminogen activator OS=Homo sapiens GN=PLAU PE=1 SV=2	33	1	1	1.4	431	0.07
sp|Q9NP92|	RT30	HUMAN	28S ribosomal protein S30, mitochondrial OS=Homo sapiens GN=MRPS30 PE=1 SV=2	33	1	1	4.3	439	0.07
sp|Q86WR7|	PRSR2	HUMAN	Proline and serine-rich protein 2 OS=Homo sapiens GN=PROSER2 PE=1 SV=2	33	1	1	3.4	435	0.07
sp|Q9HAC7|	SUCHY	HUMAN	Succinate--hydroxymethylglutarate CoA-transferase OS=Homo sapiens GN=SUGCT PE=1 SV=2	33	1	1	1.3	445	0.07
sp|Q15818|	NPTX1	HUMAN	Neuronal pentraxin-1 OS=Homo sapiens GN=NPTX1 PE=2 SV=2	32	1	1	2.5	432	0.07
sp|P11474|	ERR1	HUMAN	Steroid hormone receptor ERR1 OS=Homo sapiens GN=ESRRA PE=1 SV=3	32	1	1	1.9	423	0.07
sp|Q14183|	DOC2A	HUMAN	Double C2-like domain-containing protein alpha OS=Homo sapiens GN=DOC2A PE=1 SV=5	30	1	1	1.8	400	0.07
sp|Q92901|	RL3L	HUMAN	60S ribosomal protein L3-like OS=Homo sapiens GN=RPL3L PE=2 SV=3	30	1	1	3.9	407	0.07
sp|Q96I25|	SPF45	HUMAN	Splicing factor 45 OS=Homo sapiens GN=RBM17 PE=1 SV=1	30	1	1	1.7	401	0.07
sp|Q9H5Q4|	TFB2M	HUMAN	Dimethyladenosine transferase 2, mitochondrial OS=Homo sapiens GN=TFB2M PE=1 SV=1	29	1	1	4.8	396	0.07
sp|Q96DV4|	RM38	HUMAN	39S ribosomal protein L38, mitochondrial OS=Homo sapiens GN=MRPL38 PE=1 SV=2	29	2	2	3.7	380	0.07
sp|Q9HB21|	PKHA1	HUMAN	Pleckstrin homology domain-containing family A member 1 OS=Homo sapiens GN=PLEKHA1 PE=1 SV=2	28	1	1	3.7	404	0.07
sp|Q9Y546|	LRC42	HUMAN	Leucine-rich repeat-containing protein 42 OS=Homo sapiens GN=LRRC42 PE=1 SV=1	25	1	1	2.1	428	0.07
sp|Q9BXW7|	CECR5	HUMAN	Cat eye syndrome critical region protein 5 OS=Homo sapiens GN=CECR5 PE=1 SV=1	25	1	1	4	423	0.07
sp|O75351|	VPS4B	HUMAN	Vacuolar protein sorting-associated protein 4B OS=Homo sapiens GN=VPS4B PE=1 SV=2	25	1	1	1.8	444	0.07
sp|P22830|	HEMH	HUMAN	Ferrochelatase, mitochondrial OS=Homo sapiens GN=FECH PE=1 SV=2	25	1	1	3.5	423	0.07
sp|Q9UGI8|	TES	HUMAN	Testin OS=Homo sapiens GN=TES PE=1 SV=1	23	2	2	5.2	421	0.07
sp|Q6VEQ5|	WASH2	HUMAN	WAS protein family homolog 2 OS=Homo sapiens GN=WASH2P PE=2 SV=2	22	1	1	1.7	465	0.07
sp|Q8NBS9|	TXND5	HUMAN	Thioredoxin domain-containing protein 5 OS=Homo sapiens GN=TXNDC5 PE=1 SV=2	21	1	1	2.1	432	0.07
sp|Q9H974|	QTRD1	HUMAN	Queuine tRNA-ribosyltransferase subunit QTRTD1 OS=Homo sapiens GN=QTRTD1 PE=1 SV=1	21	1	1	3.6	415	0.07
sp|Q8NCA5|	FA98A	HUMAN	Protein FAM98A OS=Homo sapiens GN=FAM98A PE=1 SV=1	118	1	1	2.3	519	0.06
sp|Q16630|	CPSF6	HUMAN	Cleavage and polyadenylation specificity factor subunit 6 OS=Homo sapiens GN=CPSF6 PE=1 SV=2	96	1	1	2.5	551	0.06
sp|Q8WXF1|	PSPC1	HUMAN	Paraspeckle component 1 OS=Homo sapiens GN=PSPC1 PE=1 SV=1	89	2	2	4.8	523	0.06
sp|Q9BRR6|	ADPGK	HUMAN	ADP-dependent glucokinase OS=Homo sapiens GN=ADPGK PE=1 SV=1	83	1	1	3	497	0.06
sp|Q8WXA9|	SREK1	HUMAN	Splicing regulatory glutamine/lysine-rich protein 1 OS=Homo sapiens GN=SREK1 PE=1 SV=1	69	2	2	3.5	508	0.06
sp|Q9UI10|	EI2BD	HUMAN	Translation initiation factor eIF-2B subunit delta OS=Homo sapiens GN=EIF2B4 PE=1 SV=2	67	3	2	5.2	523	0.06
sp|Q5JWF2|	GNAS1	HUMAN	Guanine nucleotide-binding protein G(s) subunit alpha isoforms XLas OS=Homo sapiens GN=GNAS PE=1 SV=2	65	3	3	2.5	1037	0.06
sp|Q9UJT9|	FBXL7	HUMAN	F-box/LRR-repeat protein 7 OS=Homo sapiens GN=FBXL7 PE=2 SV=1	59	1	1	1.4	491	0.06
sp|Q9P0V3|	SH3B4	HUMAN	SH3 domain-binding protein 4 OS=Homo sapiens GN=SH3BP4 PE=1 SV=1	56	2	2	2.5	963	0.06
sp|P23415|	GLRA1	HUMAN	Glycine receptor subunit alpha-1 OS=Homo sapiens GN=GLRA1 PE=1 SV=2	52	1	1	1.5	457	0.06
sp|O00592|	PODXL	HUMAN	Podocalyxin OS=Homo sapiens GN=PODXL PE=1 SV=2	49	1	1	2.3	558	0.06
sp|Q9NRH3|	TBG2	HUMAN	Tubulin gamma-2 chain OS=Homo sapiens GN=TUBG2 PE=2 SV=1	48	1	1	2	451	0.06
sp|O60825|	F262	HUMAN	6-phosphofructo-2-kinase/fructose-2,6-bisphosphatase 2 OS=Homo sapiens GN=PFKFB2 PE=1 SV=2	44	1	1	1.8	505	0.06
sp|Q8J025|	APCD1	HUMAN	Protein APCDD1 OS=Homo sapiens GN=APCDD1 PE=1 SV=1	43	1	1	1	514	0.06
sp|P50579|	MAP2	HUMAN	Methionine aminopeptidase 2 OS=Homo sapiens GN=METAP2 PE=1 SV=1	42	1	1	2.7	478	0.06
sp|Q9UBX1|	CATF	HUMAN	Cathepsin F OS=Homo sapiens GN=CTSF PE=1 SV=1	38	1	1	1.4	484	0.06
sp|Q9P258|	RCC2	HUMAN	Protein RCC2 OS=Homo sapiens GN=RCC2 PE=1 SV=2	37	1	1	1.3	522	0.06
sp|Q9UBC5|	MYO1A	HUMAN	Unconventional myosin-Ia OS=Homo sapiens GN=MYO1A PE=1 SV=1	37	3	3	2.1	1043	0.06
sp|Q02818|	NUCB1	HUMAN	Nucleobindin-1 OS=Homo sapiens GN=NUCB1 PE=1 SV=4	35	4	1	2.2	461	0.06
sp|O75688|	PPM1B	HUMAN	Protein phosphatase 1B OS=Homo sapiens GN=PPM1B PE=1 SV=1	35	2	1	1.3	479	0.06
sp|Q9UBB4|	ATX10	HUMAN	Ataxin-10 OS=Homo sapiens GN=ATXN10 PE=1 SV=1	35	1	1	2.1	475	0.06
sp|O00330|	ODPX	HUMAN	Pyruvate dehydrogenase protein X component, mitochondrial OS=Homo sapiens GN=PDHX PE=1 SV=3	34	1	1	1.8	501	0.06
sp|P20839|	IMDH1	HUMAN	Inosine-5~-monophosphate dehydrogenase 1 OS=Homo sapiens GN=IMPDH1 PE=1 SV=2	33	1	1	1.6	514	0.06
sp|P48167|	GLRB	HUMAN	Glycine receptor subunit beta OS=Homo sapiens GN=GLRB PE=1 SV=1	32	1	1	2	497	0.06
sp|Q96Q35|	AL2SB	HUMAN	Amyotrophic lateral sclerosis 2 chromosomal region candidate gene 12 protein OS=Homo sapiens GN=ALS2CR12 PE=1 SV=2	32	1	1	2	445	0.06
sp|O43172|	PRP4	HUMAN	U4/U6 small nuclear ribonucleoprotein Prp4 OS=Homo sapiens GN=PRPF4 PE=1 SV=2	32	1	1	3.1	522	0.06
sp|Q9NZ09|	UBAP1	HUMAN	Ubiquitin-associated protein 1 OS=Homo sapiens GN=UBAP1 PE=1 SV=1	32	1	1	1.4	502	0.06
sp|O95995|	GAS8	HUMAN	Growth arrest-specific protein 8 OS=Homo sapiens GN=GAS8 PE=1 SV=1	31	1	1	1.3	478	0.06
sp|Q9NSB4|	KRT82	HUMAN	Keratin, type II cuticular Hb2 OS=Homo sapiens GN=KRT82 PE=3 SV=3	31	7	3	6.8	513	0.06
sp|P78386|	KRT85	HUMAN	Keratin, type II cuticular Hb5 OS=Homo sapiens GN=KRT85 PE=1 SV=1	31	7	3	6.9	507	0.06
sp|P50336|	PPOX	HUMAN	Protoporphyrinogen oxidase OS=Homo sapiens GN=PPOX PE=1 SV=1	31	1	1	1.3	477	0.06
sp|Q16204|	CCDC6	HUMAN	Coiled-coil domain-containing protein 6 OS=Homo sapiens GN=CCDC6 PE=1 SV=2	30	1	1	1.9	474	0.06
sp|Q13137|	CACO2	HUMAN	Calcium-binding and coiled-coil domain-containing protein 2 OS=Homo sapiens GN=CALCOCO2 PE=1 SV=1	30	1	1	2.2	446	0.06
sp|Q9NQ55|	SSF1	HUMAN	Suppressor of SWI4 1 homolog OS=Homo sapiens GN=PPAN PE=2 SV=1	30	2	2	3.4	473	0.06
sp|Q96SQ9|	CP2S1	HUMAN	Cytochrome P450 2S1 OS=Homo sapiens GN=CYP2S1 PE=1 SV=2	29	2	2	4	504	0.06
sp|Q8NA61|	SPERT	HUMAN	Spermatid-associated protein OS=Homo sapiens GN=SPERT PE=1 SV=1	28	1	1	1.3	448	0.06
sp|Q8N4T0|	CBPA6	HUMAN	Carboxypeptidase A6 OS=Homo sapiens GN=CPA6 PE=1 SV=2	28	1	1	1.6	437	0.06
sp|P16298|	PP2BB	HUMAN	Serine/threonine-protein phosphatase 2B catalytic subunit beta isoform OS=Homo sapiens GN=PPP3CB PE=1 SV=2	27	1	1	1.9	524	0.06
sp|P48637|	GSHB	HUMAN	Glutathione synthetase OS=Homo sapiens GN=GSS PE=1 SV=1	26	1	1	3.6	474	0.06
sp|O94919|	ENDD1	HUMAN	Endonuclease domain-containing 1 protein OS=Homo sapiens GN=ENDOD1 PE=1 SV=2	25	1	1	2	500	0.06
sp|O43293|	DAPK3	HUMAN	Death-associated protein kinase 3 OS=Homo sapiens GN=DAPK3 PE=1 SV=1	23	1	1	4.8	454	0.06
sp|P61201|	CSN2	HUMAN	COP9 signalosome complex subunit 2 OS=Homo sapiens GN=COPS2 PE=1 SV=1	22	1	1	2.3	443	0.06
sp|Q8WWU5|	TCP11	HUMAN	T-complex protein 11 homolog OS=Homo sapiens GN=TCP11 PE=2 SV=1	20	1	1	2	503	0.06
sp|Q9BZF9|	UACA	HUMAN	Uveal autoantigen with coiled-coil domains and ankyrin repeats OS=Homo sapiens GN=UACA PE=1 SV=2	153	5	5	4	1416	0.06
sp|P33527|	MRP1	HUMAN	Multidrug resistance-associated protein 1 OS=Homo sapiens GN=ABCC1 PE=1 SV=3	151	3	3	2.8	1531	0.06
sp|Q9Y6Y8|	S23IP	HUMAN	SEC23-interacting protein OS=Homo sapiens GN=SEC23IP PE=1 SV=1	127	4	2	4	1000	0.06
sp|O43432|	IF4G3	HUMAN	Eukaryotic translation initiation factor 4 gamma 3 OS=Homo sapiens GN=EIF4G3 PE=1 SV=2	113	3	3	1.9	1585	0.06
sp|Q13813|	SPTN1	HUMAN	Spectrin alpha chain, non-erythrocytic 1 OS=Homo sapiens GN=SPTAN1 PE=1 SV=3	112	6	6	3.5	2472	0.06
sp|Q12830|	BPTF	HUMAN	Nucleosome-remodeling factor subunit BPTF OS=Homo sapiens GN=BPTF PE=1 SV=3	108	7	7	2.4	3046	0.06
sp|Q9Y285|	SYFA	HUMAN	Phenylalanine--tRNA ligase alpha subunit OS=Homo sapiens GN=FARSA PE=1 SV=3	105	1	1	2.8	508	0.06
sp|Q96P70|	IPO9	HUMAN	Importin-9 OS=Homo sapiens GN=IPO9 PE=1 SV=3	96	2	2	3.4	1041	0.06
sp|O60832|	DKC1	HUMAN	H/ACA ribonucleoprotein complex subunit 4 OS=Homo sapiens GN=DKC1 PE=1 SV=3	94	1	1	4.3	514	0.06
sp|Q9ULH7|	MKL2	HUMAN	MKL/myocardin-like protein 2 OS=Homo sapiens GN=MKL2 PE=1 SV=3	93	2	2	4	1088	0.06
sp|Q12849|	GRSF1	HUMAN	G-rich sequence factor 1 OS=Homo sapiens GN=GRSF1 PE=1 SV=3	91	1	1	4.6	480	0.06
sp|Q6WCQ1|	MPRIP	HUMAN	Myosin phosphatase Rho-interacting protein OS=Homo sapiens GN=MPRIP PE=1 SV=3	83	5	5	6.9	1025	0.06
sp|Q9Y679|	AUP1	HUMAN	Ancient ubiquitous protein 1 OS=Homo sapiens GN=AUP1 PE=1 SV=1	82	1	1	2.5	476	0.06
sp|Q92879|	CELF1	HUMAN	CUGBP Elav-like family member 1 OS=Homo sapiens GN=CELF1 PE=1 SV=2	81	2	2	4.3	486	0.06
sp|P39060|	COIA1	HUMAN	Collagen alpha-1(XVIII) chain OS=Homo sapiens GN=COL18A1 PE=1 SV=5	81	4	3	4.1	1754	0.06
sp|Q8NF37|	PCAT1	HUMAN	Lysophosphatidylcholine acyltransferase 1 OS=Homo sapiens GN=LPCAT1 PE=1 SV=2	80	1	1	2.8	534	0.06
sp|Q6UW02|	CP20A	HUMAN	Cytochrome P450 20A1 OS=Homo sapiens GN=CYP20A1 PE=1 SV=1	79	1	1	3	462	0.06
sp|Q9BSJ2|	GCP2	HUMAN	Gamma-tubulin complex component 2 OS=Homo sapiens GN=TUBGCP2 PE=1 SV=2	78	3	3	4.7	902	0.06
sp|P57740|	NU107	HUMAN	Nuclear pore complex protein Nup107 OS=Homo sapiens GN=NUP107 PE=1 SV=1	76	2	2	2.7	925	0.06
sp|O00629|	IMA3	HUMAN	Importin subunit alpha-3 OS=Homo sapiens GN=KPNA4 PE=1 SV=1	73	1	1	3.3	521	0.06
sp|Q9NX61|	T161A	HUMAN	Transmembrane protein 161A OS=Homo sapiens GN=TMEM161A PE=2 SV=1	72	1	1	3.1	479	0.06
sp|O43491|	E41L2	HUMAN	Band 4.1-like protein 2 OS=Homo sapiens GN=EPB41L2 PE=1 SV=1	70	3	3	3.3	1005	0.06
sp|Q96CS3|	FAF2	HUMAN	FAS-associated factor 2 OS=Homo sapiens GN=FAF2 PE=1 SV=2	69	1	1	4.7	445	0.06
sp|O60784|	TOM1	HUMAN	Target of Myb protein 1 OS=Homo sapiens GN=TOM1 PE=1 SV=2	69	1	1	2.8	492	0.06
sp|Q9H9S3|	S61A2	HUMAN	Protein transport protein Sec61 subunit alpha isoform 2 OS=Homo sapiens GN=SEC61A2 PE=2 SV=3	68	1	1	5.3	476	0.06
sp|P42785|	PCP	HUMAN	Lysosomal Pro-X carboxypeptidase OS=Homo sapiens GN=PRCP PE=1 SV=1	67	1	1	4.2	496	0.06
sp|P29317|	EPHA2	HUMAN	Ephrin type-A receptor 2 OS=Homo sapiens GN=EPHA2 PE=1 SV=2	66	2	2	2.3	976	0.06
sp|P11172|	UMPS	HUMAN	Uridine 5~-monophosphate synthase OS=Homo sapiens GN=UMPS PE=1 SV=1	64	1	1	2.5	480	0.06
sp|Q8WWM7|	ATX2L	HUMAN	Ataxin-2-like protein OS=Homo sapiens GN=ATXN2L PE=1 SV=2	60	3	3	4.7	1075	0.06
sp|Q99460|	PSMD1	HUMAN	26S proteasome non-ATPase regulatory subunit 1 OS=Homo sapiens GN=PSMD1 PE=1 SV=2	59	2	2	1.9	953	0.06
sp|P00390|	GSHR	HUMAN	Glutathione reductase, mitochondrial OS=Homo sapiens GN=GSR PE=1 SV=2	57	1	1	2.3	522	0.06
sp|P21281|	VATB2	HUMAN	V-type proton ATPase subunit B, brain isoform OS=Homo sapiens GN=ATP6V1B2 PE=1 SV=3	56	1	1	2.7	511	0.06
sp|O95786|	DDX58	HUMAN	Probable ATP-dependent RNA helicase DDX58 OS=Homo sapiens GN=DDX58 PE=1 SV=2	55	2	2	2.5	925	0.06
sp|Q13098|	CSN1	HUMAN	COP9 signalosome complex subunit 1 OS=Homo sapiens GN=GPS1 PE=1 SV=4	54	1	1	1.6	491	0.06
sp|P14373|	TRI27	HUMAN	Zinc finger protein RFP OS=Homo sapiens GN=TRIM27 PE=1 SV=1	53	1	1	2.3	513	0.06
sp|Q00005|	2ABB	HUMAN	Serine/threonine-protein phosphatase 2A 55 kDa regulatory subunit B beta isoform OS=Homo sapiens GN=PPP2R2B PE=1 SV=1	53	1	1	3.2	443	0.06
sp|P12955|	PEPD	HUMAN	Xaa-Pro dipeptidase OS=Homo sapiens GN=PEPD PE=1 SV=3	52	1	1	2	493	0.06
sp|P26196|	DDX6	HUMAN	Probable ATP-dependent RNA helicase DDX6 OS=Homo sapiens GN=DDX6 PE=1 SV=2	52	3	3	8.3	483	0.06
sp|Q13425|	SNTB2	HUMAN	Beta-2-syntrophin OS=Homo sapiens GN=SNTB2 PE=1 SV=1	50	1	1	1.5	540	0.06
sp|Q6A163|	K1C39	HUMAN	Keratin, type I cytoskeletal 39 OS=Homo sapiens GN=KRT39 PE=1 SV=2	50	1	1	1.2	491	0.06
sp|Q9ULV4|	COR1C	HUMAN	Coronin-1C OS=Homo sapiens GN=CORO1C PE=1 SV=1	50	1	1	1.7	474	0.06
sp|P49257|	LMAN1	HUMAN	Protein ERGIC-53 OS=Homo sapiens GN=LMAN1 PE=1 SV=2	49	1	1	2.2	510	0.06
sp|Q9H2U1|	DHX36	HUMAN	ATP-dependent RNA helicase DHX36 OS=Homo sapiens GN=DHX36 PE=1 SV=2	49	3	3	5	1008	0.06
sp|P49821|	NDUV1	HUMAN	NADH dehydrogenase [ubiquinone] flavoprotein 1, mitochondrial OS=Homo sapiens GN=NDUFV1 PE=1 SV=4	49	1	1	1.9	464	0.06
sp|P31751|	AKT2	HUMAN	RAC-beta serine/threonine-protein kinase OS=Homo sapiens GN=AKT2 PE=1 SV=2	48	3	3	7.1	481	0.06
sp|P30419|	NMT1	HUMAN	Glycylpeptide N-tetradecanoyltransferase 1 OS=Homo sapiens GN=NMT1 PE=1 SV=2	48	1	1	2.6	496	0.06
sp|P22307|	NLTP	HUMAN	Non-specific lipid-transfer protein OS=Homo sapiens GN=SCP2 PE=1 SV=2	47	1	1	1.5	547	0.06
sp|Q15904|	VAS1	HUMAN	V-type proton ATPase subunit S1 OS=Homo sapiens GN=ATP6AP1 PE=1 SV=2	46	1	1	2.8	470	0.06
sp|P61011|	SRP54	HUMAN	Signal recognition particle 54 kDa protein OS=Homo sapiens GN=SRP54 PE=1 SV=1	46	1	1	1.6	504	0.06
sp|O43237|	DC1L2	HUMAN	Cytoplasmic dynein 1 light intermediate chain 2 OS=Homo sapiens GN=DYNC1LI2 PE=1 SV=1	46	1	1	2.4	492	0.06
sp|O43660|	PLRG1	HUMAN	Pleiotropic regulator 1 OS=Homo sapiens GN=PLRG1 PE=1 SV=1	45	1	1	1.9	514	0.06
sp|Q9BZK7|	TBL1R	HUMAN	F-box-like/WD repeat-containing protein TBL1XR1 OS=Homo sapiens GN=TBL1XR1 PE=1 SV=1	45	1	1	2.3	514	0.06
sp|Q7Z3B4|	NUP54	HUMAN	Nucleoporin p54 OS=Homo sapiens GN=NUP54 PE=1 SV=2	44	1	1	2	507	0.06
sp|Q6UB35|	C1TM	HUMAN	Monofunctional C1-tetrahydrofolate synthase, mitochondrial OS=Homo sapiens GN=MTHFD1L PE=1 SV=1	44	3	3	3.5	978	0.06
sp|P49591|	SYSC	HUMAN	Serine--tRNA ligase, cytoplasmic OS=Homo sapiens GN=SARS PE=1 SV=3	44	1	1	4.7	514	0.06
sp|P19484|	TFEB	HUMAN	Transcription factor EB OS=Homo sapiens GN=TFEB PE=1 SV=3	43	1	1	1.5	476	0.06
sp|Q2TAY7|	SMU1	HUMAN	WD40 repeat-containing protein SMU1 OS=Homo sapiens GN=SMU1 PE=1 SV=2	43	1	1	1.4	513	0.06
sp|P50995|	ANX11	HUMAN	Annexin A11 OS=Homo sapiens GN=ANXA11 PE=1 SV=1	42	2	2	3.2	505	0.06
sp|Q9UBM7|	DHCR7	HUMAN	7-dehydrocholesterol reductase OS=Homo sapiens GN=DHCR7 PE=1 SV=1	41	2	2	4.2	475	0.06
sp|Q9NQH7|	XPP3	HUMAN	Probable Xaa-Pro aminopeptidase 3 OS=Homo sapiens GN=XPNPEP3 PE=1 SV=1	41	2	1	1.4	507	0.06
sp|Q9C030|	TRIM6	HUMAN	Tripartite motif-containing protein 6 OS=Homo sapiens GN=TRIM6 PE=1 SV=1	39	1	1	1.6	488	0.06
sp|Q96A65|	EXOC4	HUMAN	Exocyst complex component 4 OS=Homo sapiens GN=EXOC4 PE=1 SV=1	39	2	2	2.7	974	0.06
sp|Q16401|	PSMD5	HUMAN	26S proteasome non-ATPase regulatory subunit 5 OS=Homo sapiens GN=PSMD5 PE=1 SV=3	39	1	1	2.6	504	0.06
sp|P49189|	AL9A1	HUMAN	4-trimethylaminobutyraldehyde dehydrogenase OS=Homo sapiens GN=ALDH9A1 PE=1 SV=3	38	3	3	5.9	494	0.06
sp|P55107|	GDF10	HUMAN	Growth/differentiation factor 10 OS=Homo sapiens GN=GDF10 PE=2 SV=1	37	1	1	1.9	478	0.06
sp|Q96BR1|	SGK3	HUMAN	Serine/threonine-protein kinase Sgk3 OS=Homo sapiens GN=SGK3 PE=1 SV=1	37	1	1	1.8	496	0.06
sp|O60427|	FADS1	HUMAN	Fatty acid desaturase 1 OS=Homo sapiens GN=FADS1 PE=1 SV=3	36	1	1	4.7	444	0.06
sp|Q8N465|	D2HDH	HUMAN	D-2-hydroxyglutarate dehydrogenase, mitochondrial OS=Homo sapiens GN=D2HGDH PE=1 SV=3	36	1	1	1.7	521	0.06
sp|Q96P20|	NLRP3	HUMAN	NACHT, LRR and PYD domains-containing protein 3 OS=Homo sapiens GN=NLRP3 PE=1 SV=3	35	2	2	1.4	1036	0.06
sp|Q9NP81|	SYSM	HUMAN	Serine--tRNA ligase, mitochondrial OS=Homo sapiens GN=SARS2 PE=1 SV=1	35	2	2	6.4	518	0.06
sp|Q9C037|	TRIM4	HUMAN	E3 ubiquitin-protein ligase TRIM4 OS=Homo sapiens GN=TRIM4 PE=1 SV=2	34	1	1	3	500	0.06
sp|Q96NA8|	TSNA1	HUMAN	t-SNARE domain-containing protein 1 OS=Homo sapiens GN=TSNARE1 PE=2 SV=2	34	3	1	1.4	513	0.06
sp|A1L020|	MEX3A	HUMAN	RNA-binding protein MEX3A OS=Homo sapiens GN=MEX3A PE=1 SV=1	33	1	1	1.7	520	0.06
sp|Q16850|	CP51A	HUMAN	Lanosterol 14-alpha demethylase OS=Homo sapiens GN=CYP51A1 PE=1 SV=3	33	1	1	2	503	0.06
sp|Q14498|	RBM39	HUMAN	RNA-binding protein 39 OS=Homo sapiens GN=RBM39 PE=1 SV=2	33	1	1	2.1	530	0.06
sp|Q5TFE4|	NT5D1	HUMAN	5~-nucleotidase domain-containing protein 1 OS=Homo sapiens GN=NT5DC1 PE=1 SV=1	33	1	1	3.7	455	0.06
sp|Q06203|	PUR1	HUMAN	Amidophosphoribosyltransferase OS=Homo sapiens GN=PPAT PE=1 SV=1	33	1	1	1.9	517	0.06
sp|Q00537|	CDK17	HUMAN	Cyclin-dependent kinase 17 OS=Homo sapiens GN=CDK17 PE=1 SV=2	32	2	2	3.1	523	0.06
sp|Q08209|	PP2BA	HUMAN	Serine/threonine-protein phosphatase 2B catalytic subunit alpha isoform OS=Homo sapiens GN=PPP3CA PE=1 SV=1	32	1	1	2.3	521	0.06
sp|Q13610|	PWP1	HUMAN	Periodic tryptophan protein 1 homolog OS=Homo sapiens GN=PWP1 PE=1 SV=1	32	1	1	3	501	0.06
sp|Q1ED39|	KNOP1	HUMAN	Lysine-rich nucleolar protein 1 OS=Homo sapiens GN=KNOP1 PE=1 SV=1	31	1	1	3.5	458	0.06
sp|P07099|	HYEP	HUMAN	Epoxide hydrolase 1 OS=Homo sapiens GN=EPHX1 PE=1 SV=1	31	1	1	4.2	455	0.06
sp|Q9UJA5|	TRM6	HUMAN	tRNA (adenine(58)-N(1))-methyltransferase non-catalytic subunit TRM6 OS=Homo sapiens GN=TRMT6 PE=1 SV=1	31	1	1	2	497	0.06
sp|Q9NP61|	ARFG3	HUMAN	ADP-ribosylation factor GTPase-activating protein 3 OS=Homo sapiens GN=ARFGAP3 PE=1 SV=1	30	1	1	2.5	516	0.06
sp|Q9H2A2|	AL8A1	HUMAN	Aldehyde dehydrogenase family 8 member A1 OS=Homo sapiens GN=ALDH8A1 PE=1 SV=1	30	1	1	1.6	487	0.06
sp|Q9UKT9|	IKZF3	HUMAN	Zinc finger protein Aiolos OS=Homo sapiens GN=IKZF3 PE=1 SV=2	30	1	1	1.2	509	0.06
sp|Q9UN86|	G3BP2	HUMAN	Ras GTPase-activating protein-binding protein 2 OS=Homo sapiens GN=G3BP2 PE=1 SV=2	30	1	1	2.1	482	0.06
sp|Q9UJW0|	DCTN4	HUMAN	Dynactin subunit 4 OS=Homo sapiens GN=DCTN4 PE=1 SV=1	30	3	2	4.1	460	0.06
sp|Q12874|	SF3A3	HUMAN	Splicing factor 3A subunit 3 OS=Homo sapiens GN=SF3A3 PE=1 SV=1	29	1	1	1.4	501	0.06
sp|O00505|	IMA4	HUMAN	Importin subunit alpha-4 OS=Homo sapiens GN=KPNA3 PE=1 SV=2	28	1	1	1.7	521	0.06
sp|Q9HAD4|	WDR41	HUMAN	WD repeat-containing protein 41 OS=Homo sapiens GN=WDR41 PE=2 SV=3	28	1	1	1.3	459	0.06
sp|Q14938|	NFIX	HUMAN	Nuclear factor 1 X-type OS=Homo sapiens GN=NFIX PE=1 SV=2	28	1	1	5.4	502	0.06
sp|Q86YB8|	ERO1B	HUMAN	ERO1-like protein beta OS=Homo sapiens GN=ERO1B PE=1 SV=2	28	1	1	1.7	467	0.06
sp|O75306|	NDUS2	HUMAN	NADH dehydrogenase [ubiquinone] iron-sulfur protein 2, mitochondrial OS=Homo sapiens GN=NDUFS2 PE=1 SV=2	28	1	1	3	463	0.06
sp|P08254|	MMP3	HUMAN	Stromelysin-1 OS=Homo sapiens GN=MMP3 PE=1 SV=2	27	1	1	1.5	477	0.06
sp|Q86SS6|	SYT9	HUMAN	Synaptotagmin-9 OS=Homo sapiens GN=SYT9 PE=2 SV=1	27	1	1	1.4	491	0.06
sp|Q16851|	UGPA	HUMAN	UTP--glucose-1-phosphate uridylyltransferase OS=Homo sapiens GN=UGP2 PE=1 SV=5	27	1	1	2.4	508	0.06
sp|O95747|	OXSR1	HUMAN	Serine/threonine-protein kinase OSR1 OS=Homo sapiens GN=OXSR1 PE=1 SV=1	27	1	1	2.7	527	0.06
sp|P06127|	CD5	HUMAN	T-cell surface glycoprotein CD5 OS=Homo sapiens GN=CD5 PE=1 SV=2	27	1	1	2	495	0.06
sp|P08621|	RU17	HUMAN	U1 small nuclear ribonucleoprotein 70 kDa OS=Homo sapiens GN=SNRNP70 PE=1 SV=2	26	1	1	1.4	437	0.06
sp|P08697|	A2AP	HUMAN	Alpha-2-antiplasmin OS=Homo sapiens GN=SERPINF2 PE=1 SV=3	26	1	1	1.4	491	0.06
sp|Q8TBC4|	UBA3	HUMAN	NEDD8-activating enzyme E1 catalytic subunit OS=Homo sapiens GN=UBA3 PE=1 SV=2	26	1	1	2.4	463	0.06
sp|P20073|	ANXA7	HUMAN	Annexin A7 OS=Homo sapiens GN=ANXA7 PE=1 SV=3	25	1	1	2.3	488	0.06
sp|Q16222|	UAP1	HUMAN	UDP-N-acetylhexosamine pyrophosphorylase OS=Homo sapiens GN=UAP1 PE=1 SV=3	25	1	1	1.7	522	0.06
sp|O60304|	ZN500	HUMAN	Zinc finger protein 500 OS=Homo sapiens GN=ZNF500 PE=2 SV=2	25	1	1	2.1	480	0.06
sp|Q5SWL8|	PRA19	HUMAN	PRAME family member 19 OS=Homo sapiens GN=PRAMEF19 PE=3 SV=2	22	1	1	1.7	479	0.06
sp|Q5VTA0|	PRA17	HUMAN	PRAME family member 17 OS=Homo sapiens GN=PRAMEF17 PE=2 SV=1	22	1	1	1.7	474	0.06
sp|P49005|	DPOD2	HUMAN	DNA polymerase delta subunit 2 OS=Homo sapiens GN=POLD2 PE=1 SV=1	22	1	1	3	469	0.06
sp|Q9NXV6|	CARF	HUMAN	CDKN2A-interacting protein OS=Homo sapiens GN=CDKN2AIP PE=1 SV=3	101	1	1	2.4	580	0.05
sp|P28370|	SMCA1	HUMAN	Probable global transcription activator SNF2L1 OS=Homo sapiens GN=SMARCA1 PE=1 SV=2	63	2	2	1.6	1054	0.05
sp|Q9BVL2|	NUP58	HUMAN	Nucleoporin p58/p45 OS=Homo sapiens GN=NUP58 PE=1 SV=1	55	1	1	2.2	599	0.05
sp|P36508|	ZNF76	HUMAN	Zinc finger protein 76 OS=Homo sapiens GN=ZNF76 PE=2 SV=2	54	2	1	1.6	570	0.05
sp|Q7L5N7|	PCAT2	HUMAN	Lysophosphatidylcholine acyltransferase 2 OS=Homo sapiens GN=LPCAT2 PE=1 SV=1	50	1	1	2.2	544	0.05
sp|Q99081|	HTF4	HUMAN	Transcription factor 12 OS=Homo sapiens GN=TCF12 PE=1 SV=1	50	1	1	2.9	682	0.05
sp|Q15942|	ZYX	HUMAN	Zyxin OS=Homo sapiens GN=ZYX PE=1 SV=1	46	1	1	4.4	572	0.05
sp|P10155|	RO60	HUMAN	60 kDa SS-A/Ro ribonucleoprotein OS=Homo sapiens GN=TROVE2 PE=1 SV=2	44	1	1	2.4	538	0.05
sp|Q9H4H8|	FA83D	HUMAN	Protein FAM83D OS=Homo sapiens GN=FAM83D PE=1 SV=3	44	1	1	2.1	585	0.05
sp|P07196|	NFL	HUMAN	Neurofilament light polypeptide OS=Homo sapiens GN=NEFL PE=1 SV=3	43	2	2	2.8	543	0.05
sp|Q9H4L4|	SENP3	HUMAN	Sentrin-specific protease 3 OS=Homo sapiens GN=SENP3 PE=1 SV=2	40	1	1	1.4	574	0.05
sp|Q8TDN2|	KCNV2	HUMAN	Potassium voltage-gated channel subfamily V member 2 OS=Homo sapiens GN=KCNV2 PE=1 SV=1	40	2	2	2.8	545	0.05
sp|Q96S52|	PIGS	HUMAN	GPI transamidase component PIG-S OS=Homo sapiens GN=PIGS PE=1 SV=3	39	1	1	3.8	555	0.05
sp|Q8NI60|	ADCK3	HUMAN	Atypical kinase ADCK3, mitochondrial OS=Homo sapiens GN=ADCK3 PE=1 SV=1	37	1	1	2.5	647	0.05
sp|Q9UQE7|	SMC3	HUMAN	Structural maintenance of chromosomes protein 3 OS=Homo sapiens GN=SMC3 PE=1 SV=2	37	3	3	2.3	1217	0.05
sp|Q6UUV9|	CRTC1	HUMAN	CREB-regulated transcription coactivator 1 OS=Homo sapiens GN=CRTC1 PE=1 SV=2	36	1	1	1.6	634	0.05
sp|Q6PI26|	SHQ1	HUMAN	Protein SHQ1 homolog OS=Homo sapiens GN=SHQ1 PE=1 SV=2	35	1	1	1.2	577	0.05
sp|Q4VXU2|	PAP1L	HUMAN	Polyadenylate-binding protein 1-like OS=Homo sapiens GN=PABPC1L PE=2 SV=1	35	2	2	2.4	614	0.05
sp|P32298|	GRK4	HUMAN	G protein-coupled receptor kinase 4 OS=Homo sapiens GN=GRK4 PE=1 SV=3	35	1	1	1.9	578	0.05
sp|O94927|	HAUS5	HUMAN	HAUS augmin-like complex subunit 5 OS=Homo sapiens GN=HAUS5 PE=1 SV=2	34	1	1	3.9	633	0.05
sp|P48163|	MAOX	HUMAN	NADP-dependent malic enzyme OS=Homo sapiens GN=ME1 PE=1 SV=1	34	1	1	1.6	572	0.05
sp|Q7L985|	LIGO2	HUMAN	Leucine-rich repeat and immunoglobulin-like domain-containing nogo receptor-interacting protein 2 OS=Homo sapiens GN=LINGO2 PE=2 SV=1	33	1	1	1.2	606	0.05
sp|Q96AX1|	VP33A	HUMAN	Vacuolar protein sorting-associated protein 33A OS=Homo sapiens GN=VPS33A PE=1 SV=1	32	1	1	1.2	596	0.05
sp|Q9UKB1|	FBW1B	HUMAN	F-box/WD repeat-containing protein 11 OS=Homo sapiens GN=FBXW11 PE=1 SV=1	32	1	1	1.7	542	0.05
sp|Q96KC8|	DNJC1	HUMAN	DnaJ homolog subfamily C member 1 OS=Homo sapiens GN=DNAJC1 PE=1 SV=1	32	1	1	1.8	554	0.05
sp|Q8TDN4|	CABL1	HUMAN	CDK5 and ABL1 enzyme substrate 1 OS=Homo sapiens GN=CABLES1 PE=1 SV=2	31	1	1	1.3	633	0.05
sp|Q9Y692|	GMEB1	HUMAN	Glucocorticoid modulatory element-binding protein 1 OS=Homo sapiens GN=GMEB1 PE=1 SV=2	31	1	1	1.2	573	0.05
sp|Q9BY44|	EIF2A	HUMAN	Eukaryotic translation initiation factor 2A OS=Homo sapiens GN=EIF2A PE=1 SV=3	30	1	1	1.5	585	0.05
sp|Q9UJY5|	GGA1	HUMAN	ADP-ribosylation factor-binding protein GGA1 OS=Homo sapiens GN=GGA1 PE=1 SV=1	29	1	1	1.4	639	0.05
sp|Q9H845|	ACAD9	HUMAN	Acyl-CoA dehydrogenase family member 9, mitochondrial OS=Homo sapiens GN=ACAD9 PE=1 SV=1	28	1	1	1.4	621	0.05
sp|Q96RS6|	NUDC1	HUMAN	NudC domain-containing protein 1 OS=Homo sapiens GN=NUDCD1 PE=1 SV=2	25	2	2	3.1	583	0.05
sp|O95905|	ECD	HUMAN	Protein ecdysoneless homolog OS=Homo sapiens GN=ECD PE=1 SV=1	25	1	1	2.8	644	0.05
sp|Q9UHB9|	SRP68	HUMAN	Signal recognition particle subunit SRP68 OS=Homo sapiens GN=SRP68 PE=1 SV=2	24	2	2	4.3	627	0.05
sp|Q15149|	PLEC	HUMAN	Plectin OS=Homo sapiens GN=PLEC PE=1 SV=3	190	10	10	2.5	4684	0.05
sp|Q5T4S7|	UBR4	HUMAN	E3 ubiquitin-protein ligase UBR4 OS=Homo sapiens GN=UBR4 PE=1 SV=1	174	8	8	2.2	5183	0.05
sp|Q9Y4I1|	MYO5A	HUMAN	Unconventional myosin-Va OS=Homo sapiens GN=MYO5A PE=1 SV=2	126	3	3	2.2	1855	0.05
sp|P53621|	COPA	HUMAN	Coatomer subunit alpha OS=Homo sapiens GN=COPA PE=1 SV=2	117	2	2	2.2	1224	0.05
sp|P27816|	MAP4	HUMAN	Microtubule-associated protein 4 OS=Homo sapiens GN=MAP4 PE=1 SV=3	107	2	2	2.3	1152	0.05
sp|Q9UBL6|	CPNE7	HUMAN	Copine-7 OS=Homo sapiens GN=CPNE7 PE=1 SV=1	96	2	2	3.6	633	0.05
sp|P31040|	SDHA	HUMAN	Succinate dehydrogenase [ubiquinone] flavoprotein subunit, mitochondrial OS=Homo sapiens GN=SDHA PE=1 SV=2	94	2	2	3.2	664	0.05
sp|Q15678|	PTN14	HUMAN	Tyrosine-protein phosphatase non-receptor type 14 OS=Homo sapiens GN=PTPN14 PE=1 SV=2	91	2	2	3.8	1187	0.05
sp|P53396|	ACLY	HUMAN	ATP-citrate synthase OS=Homo sapiens GN=ACLY PE=1 SV=3	91	2	2	2.7	1101	0.05
sp|P02768|	ALBU	HUMAN	Serum albumin OS=Homo sapiens GN=ALB PE=1 SV=2	87	2	2	4.4	609	0.05
sp|Q86TC9|	MYPN	HUMAN	Myopalladin OS=Homo sapiens GN=MYPN PE=1 SV=2	71	4	3	2.8	1320	0.05
sp|Q5JTV8|	TOIP1	HUMAN	Torsin-1A-interacting protein 1 OS=Homo sapiens GN=TOR1AIP1 PE=1 SV=2	68	2	1	2.4	583	0.05
sp|Q9NUQ6|	SPS2L	HUMAN	SPATS2-like protein OS=Homo sapiens GN=SPATS2L PE=1 SV=2	59	1	1	3.6	558	0.05
sp|P09960|	LKHA4	HUMAN	Leukotriene A-4 hydrolase OS=Homo sapiens GN=LTA4H PE=1 SV=2	58	1	1	2.1	611	0.05
sp|A1L0T0|	ILVBL	HUMAN	Acetolactate synthase-like protein OS=Homo sapiens GN=ILVBL PE=1 SV=2	55	1	1	2.1	632	0.05
sp|Q8IY67|	RAVR1	HUMAN	Ribonucleoprotein PTB-binding 1 OS=Homo sapiens GN=RAVER1 PE=1 SV=1	54	1	1	2.6	606	0.05
sp|Q9NPH2|	INO1	HUMAN	Inositol-3-phosphate synthase 1 OS=Homo sapiens GN=ISYNA1 PE=1 SV=1	53	1	1	2.3	558	0.05
sp|Q9Y3Z3|	SAMH1	HUMAN	Deoxynucleoside triphosphate triphosphohydrolase SAMHD1 OS=Homo sapiens GN=SAMHD1 PE=1 SV=2	53	2	2	4.6	626	0.05
sp|Q9UBT2|	SAE2	HUMAN	SUMO-activating enzyme subunit 2 OS=Homo sapiens GN=UBA2 PE=1 SV=2	52	2	2	2.5	640	0.05
sp|Q53GS9|	SNUT2	HUMAN	U4/U6.U5 tri-snRNP-associated protein 2 OS=Homo sapiens GN=USP39 PE=1 SV=2	52	2	2	3.2	565	0.05
sp|P14866|	HNRPL	HUMAN	Heterogeneous nuclear ribonucleoprotein L OS=Homo sapiens GN=HNRNPL PE=1 SV=2	47	1	1	3.1	589	0.05
sp|Q9UHY1|	NRBP	HUMAN	Nuclear receptor-binding protein OS=Homo sapiens GN=NRBP1 PE=1 SV=1	47	1	1	3	535	0.05
sp|P27694|	RFA1	HUMAN	Replication protein A 70 kDa DNA-binding subunit OS=Homo sapiens GN=RPA1 PE=1 SV=2	46	2	2	5	616	0.05
sp|Q86VP6|	CAND1	HUMAN	Cullin-associated NEDD8-dissociated protein 1 OS=Homo sapiens GN=CAND1 PE=1 SV=2	46	3	3	2.3	1230	0.05
sp|Q8IYT4|	KATL2	HUMAN	Katanin p60 ATPase-containing subunit A-like 2 OS=Homo sapiens GN=KATNAL2 PE=2 SV=3	45	1	1	2.2	538	0.05
sp|Q8NHP8|	PLBL2	HUMAN	Putative phospholipase B-like 2 OS=Homo sapiens GN=PLBD2 PE=1 SV=2	45	1	1	2.4	589	0.05
sp|Q8WZA9|	IRGQ	HUMAN	Immunity-related GTPase family Q protein OS=Homo sapiens GN=IRGQ PE=1 SV=1	45	1	1	1.8	623	0.05
sp|Q7L9B9|	EEPD1	HUMAN	Endonuclease/exonuclease/phosphatase family domain-containing protein 1 OS=Homo sapiens GN=EEPD1 PE=1 SV=2	44	3	2	1.8	569	0.05
sp|Q6L8Q7|	PDE12	HUMAN	2~,5~-phosphodiesterase 12 OS=Homo sapiens GN=PDE12 PE=1 SV=2	44	1	1	2.1	609	0.05
sp|Q8N8S7|	ENAH	HUMAN	Protein enabled homolog OS=Homo sapiens GN=ENAH PE=1 SV=2	44	1	1	2.5	591	0.05
sp|Q13362|	2A5G	HUMAN	Serine/threonine-protein phosphatase 2A 56 kDa regulatory subunit gamma isoform OS=Homo sapiens GN=PPP2R5C PE=1 SV=3	43	1	1	2.7	524	0.05
sp|O00410|	IPO5	HUMAN	Importin-5 OS=Homo sapiens GN=IPO5 PE=1 SV=4	43	3	3	2.7	1097	0.05
sp|Q96S55|	WRIP1	HUMAN	ATPase WRNIP1 OS=Homo sapiens GN=WRNIP1 PE=1 SV=2	43	1	1	1.4	665	0.05
sp|Q86TM6|	SYVN1	HUMAN	E3 ubiquitin-protein ligase synoviolin OS=Homo sapiens GN=SYVN1 PE=1 SV=2	43	1	1	1.6	617	0.05
sp|Q7L576|	CYFP1	HUMAN	Cytoplasmic FMR1-interacting protein 1 OS=Homo sapiens GN=CYFIP1 PE=1 SV=1	42	2	2	1.6	1253	0.05
sp|Q8NHH9|	ATLA2	HUMAN	Atlastin-2 OS=Homo sapiens GN=ATL2 PE=1 SV=2	42	1	1	1.5	583	0.05
sp|Q9UJX2|	CDC23	HUMAN	Cell division cycle protein 23 homolog OS=Homo sapiens GN=CDC23 PE=1 SV=3	42	2	1	1.2	597	0.05
sp|Q9BVP2|	GNL3	HUMAN	Guanine nucleotide-binding protein-like 3 OS=Homo sapiens GN=GNL3 PE=1 SV=2	42	1	1	2	549	0.05
sp|O00541|	PESC	HUMAN	Pescadillo homolog OS=Homo sapiens GN=PES1 PE=1 SV=1	41	1	1	1.4	588	0.05
sp|Q86UE4|	LYRIC	HUMAN	Protein LYRIC OS=Homo sapiens GN=MTDH PE=1 SV=2	41	1	1	1.9	582	0.05
sp|P41743|	KPCI	HUMAN	Protein kinase C iota type OS=Homo sapiens GN=PRKCI PE=1 SV=2	40	1	1	3.7	596	0.05
sp|Q9NQW7|	XPP1	HUMAN	Xaa-Pro aminopeptidase 1 OS=Homo sapiens GN=XPNPEP1 PE=1 SV=3	39	1	1	1.1	623	0.05
sp|Q9H4M9|	EHD1	HUMAN	EH domain-containing protein 1 OS=Homo sapiens GN=EHD1 PE=1 SV=2	39	1	1	2.2	534	0.05
sp|Q9UK59|	DBR1	HUMAN	Lariat debranching enzyme OS=Homo sapiens GN=DBR1 PE=1 SV=2	39	1	1	1.7	544	0.05
sp|Q9Y5X1|	SNX9	HUMAN	Sorting nexin-9 OS=Homo sapiens GN=SNX9 PE=1 SV=1	38	1	1	2.4	595	0.05
sp|P49757|	NUMB	HUMAN	Protein numb homolog OS=Homo sapiens GN=NUMB PE=1 SV=2	38	1	1	2.3	651	0.05
sp|Q5SSJ5|	HP1B3	HUMAN	Heterochromatin protein 1-binding protein 3 OS=Homo sapiens GN=HP1BP3 PE=1 SV=1	38	1	1	1.4	553	0.05
sp|Q96HC4|	PDLI5	HUMAN	PDZ and LIM domain protein 5 OS=Homo sapiens GN=PDLIM5 PE=1 SV=5	38	1	1	1.5	596	0.05
sp|Q9UQB8|	BAIP2	HUMAN	Brain-specific angiogenesis inhibitor 1-associated protein 2 OS=Homo sapiens GN=BAIAP2 PE=1 SV=1	37	1	1	3.8	552	0.05
sp|Q9H7E2|	TDRD3	HUMAN	Tudor domain-containing protein 3 OS=Homo sapiens GN=TDRD3 PE=1 SV=1	36	1	1	1.8	651	0.05
sp|Q06787|	FMR1	HUMAN	Fragile X mental retardation protein 1 OS=Homo sapiens GN=FMR1 PE=1 SV=1	36	2	2	2.5	632	0.05
sp|Q9H9A6|	LRC40	HUMAN	Leucine-rich repeat-containing protein 40 OS=Homo sapiens GN=LRRC40 PE=1 SV=1	35	1	1	1.8	602	0.05
sp|Q9H6X2|	ANTR1	HUMAN	Anthrax toxin receptor 1 OS=Homo sapiens GN=ANTXR1 PE=1 SV=2	35	1	1	1.4	564	0.05
sp|O95677|	EYA4	HUMAN	Eyes absent homolog 4 OS=Homo sapiens GN=EYA4 PE=1 SV=2	35	2	1	1.3	639	0.05
sp|Q03169|	TNAP2	HUMAN	Tumor necrosis factor alpha-induced protein 2 OS=Homo sapiens GN=TNFAIP2 PE=2 SV=2	35	1	1	3.2	654	0.05
sp|Q14258|	TRI25	HUMAN	E3 ubiquitin/ISG15 ligase TRIM25 OS=Homo sapiens GN=TRIM25 PE=1 SV=2	34	1	1	1.7	630	0.05
sp|O60299|	LZTS3	HUMAN	Leucine zipper putative tumor suppressor 3 OS=Homo sapiens GN=LZTS3 PE=2 SV=1	34	7	1	1.3	673	0.05
sp|Q6ZRV2|	FA83H	HUMAN	Protein FAM83H OS=Homo sapiens GN=FAM83H PE=1 SV=3	34	3	3	2.5	1179	0.05
sp|Q9Y5A7|	NUB1	HUMAN	NEDD8 ultimate buster 1 OS=Homo sapiens GN=NUB1 PE=1 SV=2	34	1	1	1.1	615	0.05
sp|Q8IZC4|	RTKN2	HUMAN	Rhotekin-2 OS=Homo sapiens GN=RTKN2 PE=2 SV=1	34	3	2	2	609	0.05
sp|Q9NWS1|	PARI	HUMAN	PCNA-interacting partner OS=Homo sapiens GN=PARPBP PE=1 SV=3	33	1	1	1	579	0.05
sp|Q12836|	ZP4	HUMAN	Zona pellucida sperm-binding protein 4 OS=Homo sapiens GN=ZP4 PE=2 SV=1	33	1	1	0.9	540	0.05
sp|Q9Y2W2|	WBP11	HUMAN	WW domain-binding protein 11 OS=Homo sapiens GN=WBP11 PE=1 SV=1	32	1	1	1.4	641	0.05
sp|A2A2Y4|	FRMD3	HUMAN	FERM domain-containing protein 3 OS=Homo sapiens GN=FRMD3 PE=2 SV=1	32	1	1	2.2	597	0.05
sp|Q10471|	GALT2	HUMAN	Polypeptide N-acetylgalactosaminyltransferase 2 OS=Homo sapiens GN=GALNT2 PE=1 SV=1	32	1	1	1.8	571	0.05
sp|Q8IY47|	KBTB2	HUMAN	Kelch repeat and BTB domain-containing protein 2 OS=Homo sapiens GN=KBTBD2 PE=1 SV=2	31	1	1	1	623	0.05
sp|Q9BUH8|	BEGIN	HUMAN	Brain-enriched guanylate kinase-associated protein OS=Homo sapiens GN=BEGAIN PE=1 SV=1	31	1	1	1.2	593	0.05
sp|Q05D60|	DEUP1	HUMAN	Deuterosome protein 1 OS=Homo sapiens GN=CCDC67 PE=1 SV=2	31	2	2	2	604	0.05
sp|Q86U44|	MTA70	HUMAN	N6-adenosine-methyltransferase 70 kDa subunit OS=Homo sapiens GN=METTL3 PE=1 SV=2	31	1	1	1.4	580	0.05
sp|Q9BXF6|	RFIP5	HUMAN	Rab11 family-interacting protein 5 OS=Homo sapiens GN=RAB11FIP5 PE=1 SV=1	31	1	1	3.7	653	0.05
sp|Q13131|	AAPK1	HUMAN	5~-AMP-activated protein kinase catalytic subunit alpha-1 OS=Homo sapiens GN=PRKAA1 PE=1 SV=4	30	1	1	1.3	559	0.05
sp|P54855|	UDB15	HUMAN	UDP-glucuronosyltransferase 2B15 OS=Homo sapiens GN=UGT2B15 PE=1 SV=3	30	1	1	1.3	530	0.05
sp|Q04206|	TF65	HUMAN	Transcription factor p65 OS=Homo sapiens GN=RELA PE=1 SV=2	30	3	3	5.3	551	0.05
sp|O43663|	PRC1	HUMAN	Protein regulator of cytokinesis 1 OS=Homo sapiens GN=PRC1 PE=1 SV=2	30	1	1	1.1	620	0.05
sp|Q9H0B6|	KLC2	HUMAN	Kinesin light chain 2 OS=Homo sapiens GN=KLC2 PE=1 SV=1	30	2	2	3.4	622	0.05
sp|Q6PGQ7|	BORA	HUMAN	Protein aurora borealis OS=Homo sapiens GN=BORA PE=1 SV=2	30	1	1	1.6	559	0.05
sp|C9JN71|	ZN878	HUMAN	Zinc finger protein 878 OS=Homo sapiens GN=ZNF878 PE=3 SV=2	29	6	1	1.7	531	0.05
sp|P55199|	ELL	HUMAN	RNA polymerase II elongation factor ELL OS=Homo sapiens GN=ELL PE=1 SV=1	29	1	1	1.1	621	0.05
sp|Q9H0H5|	RGAP1	HUMAN	Rac GTPase-activating protein 1 OS=Homo sapiens GN=RACGAP1 PE=1 SV=1	29	2	2	4	632	0.05
sp|P07686|	HEXB	HUMAN	Beta-hexosaminidase subunit beta OS=Homo sapiens GN=HEXB PE=1 SV=3	29	2	2	4.7	556	0.05
sp|P49023|	PAXI	HUMAN	Paxillin OS=Homo sapiens GN=PXN PE=1 SV=3	28	1	1	3	591	0.05
sp|P35240|	MERL	HUMAN	Merlin OS=Homo sapiens GN=NF2 PE=1 SV=1	28	1	1	1.8	595	0.05
sp|O15460|	P4HA2	HUMAN	Prolyl 4-hydroxylase subunit alpha-2 OS=Homo sapiens GN=P4HA2 PE=1 SV=1	27	1	1	2.6	535	0.05
sp|Q8WVV9|	HNRLL	HUMAN	Heterogeneous nuclear ribonucleoprotein L-like OS=Homo sapiens GN=HNRNPLL PE=1 SV=1	26	1	1	2.8	542	0.05
sp|Q8WVM8|	SCFD1	HUMAN	Sec1 family domain-containing protein 1 OS=Homo sapiens GN=SCFD1 PE=1 SV=4	26	1	1	1.4	642	0.05
sp|Q9NWZ5|	UCKL1	HUMAN	Uridine-cytidine kinase-like 1 OS=Homo sapiens GN=UCKL1 PE=1 SV=2	25	1	1	1.1	548	0.05
sp|Q8N239|	KLH34	HUMAN	Kelch-like protein 34 OS=Homo sapiens GN=KLHL34 PE=2 SV=1	22	1	1	2.3	644	0.05
sp|Q08380|	LG3BP	HUMAN	Galectin-3-binding protein OS=Homo sapiens GN=LGALS3BP PE=1 SV=1	22	1	1	2.9	585	0.05
sp|Q13492|	PICAL	HUMAN	Phosphatidylinositol-binding clathrin assembly protein OS=Homo sapiens GN=PICALM PE=1 SV=2	22	1	1	2	652	0.05
sp|Q9UID3|	VPS51	HUMAN	Vacuolar protein sorting-associated protein 51 homolog OS=Homo sapiens GN=VPS51 PE=1 SV=2	78	1	1	2.7	782	0.04
sp|Q6P996|	PDXD1	HUMAN	Pyridoxal-dependent decarboxylase domain-containing protein 1 OS=Homo sapiens GN=PDXDC1 PE=1 SV=2	65	2	2	3.4	788	0.04
sp|Q96B97|	SH3K1	HUMAN	SH3 domain-containing kinase-binding protein 1 OS=Homo sapiens GN=SH3KBP1 PE=1 SV=2	61	1	1	2.1	665	0.04
sp|Q9UHD2|	TBK1	HUMAN	Serine/threonine-protein kinase TBK1 OS=Homo sapiens GN=TBK1 PE=1 SV=1	58	1	1	1.5	729	0.04
sp|Q2TAL8|	QRIC1	HUMAN	Glutamine-rich protein 1 OS=Homo sapiens GN=QRICH1 PE=1 SV=1	57	1	1	1.4	776	0.04
sp|Q7L7V1|	DHX32	HUMAN	Putative pre-mRNA-splicing factor ATP-dependent RNA helicase DHX32 OS=Homo sapiens GN=DHX32 PE=1 SV=1	56	1	1	3	743	0.04
sp|Q9UEY8|	ADDG	HUMAN	Gamma-adducin OS=Homo sapiens GN=ADD3 PE=1 SV=1	54	2	2	2.7	706	0.04
sp|Q99985|	SEM3C	HUMAN	Semaphorin-3C OS=Homo sapiens GN=SEMA3C PE=2 SV=2	53	1	1	1.2	751	0.04
sp|Q9UJX5|	APC4	HUMAN	Anaphase-promoting complex subunit 4 OS=Homo sapiens GN=ANAPC4 PE=1 SV=2	52	1	1	2	808	0.04
sp|Q9UNN5|	FAF1	HUMAN	FAS-associated factor 1 OS=Homo sapiens GN=FAF1 PE=1 SV=2	51	1	1	1.7	650	0.04
sp|Q8IVL5|	P3H2	HUMAN	Prolyl 3-hydroxylase 2 OS=Homo sapiens GN=P3H2 PE=1 SV=1	48	2	2	2.7	708	0.04
sp|Q99459|	CDC5L	HUMAN	Cell division cycle 5-like protein OS=Homo sapiens GN=CDC5L PE=1 SV=2	46	1	1	1	802	0.04
sp|Q96T88|	UHRF1	HUMAN	E3 ubiquitin-protein ligase UHRF1 OS=Homo sapiens GN=UHRF1 PE=1 SV=1	46	2	2	2.5	793	0.04
sp|O14641|	DVL2	HUMAN	Segment polarity protein dishevelled homolog DVL-2 OS=Homo sapiens GN=DVL2 PE=1 SV=1	45	1	1	1.6	736	0.04
sp|P18084|	ITB5	HUMAN	Integrin beta-5 OS=Homo sapiens GN=ITGB5 PE=1 SV=1	44	1	1	2.6	799	0.04
sp|Q9C0B0|	UNK	HUMAN	RING finger protein unkempt homolog OS=Homo sapiens GN=UNK PE=1 SV=2	44	1	1	0.9	810	0.04
sp|Q68D10|	SPT2	HUMAN	Protein SPT2 homolog OS=Homo sapiens GN=SPTY2D1 PE=1 SV=3	43	2	2	1.9	685	0.04
sp|P54132|	BLM	HUMAN	Bloom syndrome protein OS=Homo sapiens GN=BLM PE=1 SV=1	43	4	3	1.6	1417	0.04
sp|Q17R89|	RHG44	HUMAN	Rho GTPase-activating protein 44 OS=Homo sapiens GN=ARHGAP44 PE=1 SV=1	40	1	1	1.1	818	0.04
sp|O96005|	CLPT1	HUMAN	Cleft lip and palate transmembrane protein 1 OS=Homo sapiens GN=CLPTM1 PE=1 SV=1	38	1	1	1	669	0.04
sp|O43422|	P52K	HUMAN	52 kDa repressor of the inhibitor of the protein kinase OS=Homo sapiens GN=PRKRIR PE=1 SV=2	37	1	1	0.8	761	0.04
sp|O00471|	EXOC5	HUMAN	Exocyst complex component 5 OS=Homo sapiens GN=EXOC5 PE=1 SV=1	37	1	1	1.3	708	0.04
sp|Q96ED9|	HOOK2	HUMAN	Protein Hook homolog 2 OS=Homo sapiens GN=HOOK2 PE=1 SV=3	37	1	1	1	719	0.04
sp|P17480|	UBF1	HUMAN	Nucleolar transcription factor 1 OS=Homo sapiens GN=UBTF PE=1 SV=1	37	2	2	2.6	764	0.04
sp|O60488|	ACSL4	HUMAN	Long-chain-fatty-acid--CoA ligase 4 OS=Homo sapiens GN=ACSL4 PE=1 SV=2	36	1	1	2.3	711	0.04
sp|P05060|	SCG1	HUMAN	Secretogranin-1 OS=Homo sapiens GN=CHGB PE=1 SV=2	35	1	1	1.8	677	0.04
sp|Q06481|	APLP2	HUMAN	Amyloid-like protein 2 OS=Homo sapiens GN=APLP2 PE=1 SV=2	34	2	2	2.2	763	0.04
sp|P52888|	THOP1	HUMAN	Thimet oligopeptidase OS=Homo sapiens GN=THOP1 PE=1 SV=2	32	1	1	1.2	689	0.04
sp|Q8IWF2|	FXRD2	HUMAN	FAD-dependent oxidoreductase domain-containing protein 2 OS=Homo sapiens GN=FOXRED2 PE=1 SV=1	32	2	2	2.8	684	0.04
sp|Q9Y4W2|	LAS1L	HUMAN	Ribosomal biogenesis protein LAS1L OS=Homo sapiens GN=LAS1L PE=1 SV=2	32	1	1	1.1	734	0.04
sp|Q9Y2X7|	GIT1	HUMAN	ARF GTPase-activating protein GIT1 OS=Homo sapiens GN=GIT1 PE=1 SV=2	32	1	1	0.8	761	0.04
sp|O43823|	AKAP8	HUMAN	A-kinase anchor protein 8 OS=Homo sapiens GN=AKAP8 PE=1 SV=1	31	2	2	3.9	692	0.04
sp|O00566|	MPP10	HUMAN	U3 small nucleolar ribonucleoprotein protein MPP10 OS=Homo sapiens GN=MPHOSPH10 PE=1 SV=2	30	1	1	1.5	681	0.04
sp|Q6PCT2|	FXL19	HUMAN	F-box/LRR-repeat protein 19 OS=Homo sapiens GN=FBXL19 PE=1 SV=3	30	1	1	1.2	694	0.04
sp|Q96HI0|	SENP5	HUMAN	Sentrin-specific protease 5 OS=Homo sapiens GN=SENP5 PE=1 SV=3	29	1	1	0.9	755	0.04
sp|Q9UKY4|	POMT2	HUMAN	Protein O-mannosyl-transferase 2 OS=Homo sapiens GN=POMT2 PE=1 SV=2	29	1	1	0.8	750	0.04
sp|Q9BVQ7|	SPA5L	HUMAN	Spermatogenesis-associated protein 5-like protein 1 OS=Homo sapiens GN=SPATA5L1 PE=1 SV=2	29	1	1	1.1	753	0.04
sp|Q9NZQ3|	SPN90	HUMAN	NCK-interacting protein with SH3 domain OS=Homo sapiens GN=NCKIPSD PE=1 SV=1	28	1	1	1.5	722	0.04
sp|Q76B58|	BRNP3	HUMAN	BMP/retinoic acid-inducible neural-specific protein 3 OS=Homo sapiens GN=BRINP3 PE=1 SV=1	27	1	1	1	766	0.04
sp|O60294|	TYW4	HUMAN	tRNA wybutosine-synthesizing protein 4 OS=Homo sapiens GN=LCMT2 PE=1 SV=3	27	1	1	1	686	0.04
sp|Q5W0A0|	ERI6B	HUMAN	Glutamate-rich protein 6B OS=Homo sapiens GN=ERICH6B PE=2 SV=1	26	1	1	1	696	0.04
sp|O76094|	SRP72	HUMAN	Signal recognition particle subunit SRP72 OS=Homo sapiens GN=SRP72 PE=1 SV=3	26	1	1	3	671	0.04
sp|Q9UBY0|	SL9A2	HUMAN	Sodium/hydrogen exchanger 2 OS=Homo sapiens GN=SLC9A2 PE=2 SV=1	25	1	1	1.4	812	0.04
sp|Q96AQ6|	PBIP1	HUMAN	Pre-B-cell leukemia transcription factor-interacting protein 1 OS=Homo sapiens GN=PBXIP1 PE=1 SV=1	24	3	3	4.5	731	0.04
sp|O94874|	UFL1	HUMAN	E3 UFM1-protein ligase 1 OS=Homo sapiens GN=UFL1 PE=1 SV=2	24	1	1	2.9	794	0.04
sp|Q9BQ52|	RNZ2	HUMAN	Zinc phosphodiesterase ELAC protein 2 OS=Homo sapiens GN=ELAC2 PE=1 SV=2	24	1	1	1	826	0.04
sp|P04150|	GCR	HUMAN	Glucocorticoid receptor OS=Homo sapiens GN=NR3C1 PE=1 SV=1	22	1	1	0.8	777	0.04
sp|Q969H4|	CNKR1	HUMAN	Connector enhancer of kinase suppressor of ras 1 OS=Homo sapiens GN=CNKSR1 PE=1 SV=1	21	1	1	2.9	720	0.04
sp|Q96N67|	DOCK7	HUMAN	Dedicator of cytokinesis protein 7 OS=Homo sapiens GN=DOCK7 PE=1 SV=4	95	3	3	2.3	2140	0.04
sp|Q9BZL4|	PP12C	HUMAN	Protein phosphatase 1 regulatory subunit 12C OS=Homo sapiens GN=PPP1R12C PE=1 SV=1	79	1	1	1.9	782	0.04
sp|P54886|	P5CS	HUMAN	Delta-1-pyrroline-5-carboxylate synthase OS=Homo sapiens GN=ALDH18A1 PE=1 SV=2	79	1	1	2.9	795	0.04
sp|Q9UHI6|	DDX20	HUMAN	Probable ATP-dependent RNA helicase DDX20 OS=Homo sapiens GN=DDX20 PE=1 SV=2	75	1	1	1.5	824	0.04
sp|Q8IY17|	PLPL6	HUMAN	Neuropathy target esterase OS=Homo sapiens GN=PNPLA6 PE=1 SV=2	70	3	3	4	1366	0.04
sp|Q8TCX5|	RHPN1	HUMAN	Rhophilin-1 OS=Homo sapiens GN=RHPN1 PE=1 SV=1	67	1	1	1.7	695	0.04
sp|O15061|	SYNEM	HUMAN	Synemin OS=Homo sapiens GN=SYNM PE=1 SV=2	65	2	2	1.9	1565	0.04
sp|P48960|	CD97	HUMAN	CD97 antigen OS=Homo sapiens GN=CD97 PE=1 SV=4	63	1	1	1.9	835	0.04
sp|Q13443|	ADAM9	HUMAN	Disintegrin and metalloproteinase domain-containing protein 9 OS=Homo sapiens GN=ADAM9 PE=1 SV=1	62	1	1	2	819	0.04
sp|O94925|	GLSK	HUMAN	Glutaminase kidney isoform, mitochondrial OS=Homo sapiens GN=GLS PE=1 SV=1	61	1	1	3.9	669	0.04
sp|Q7L8L6|	FAKD5	HUMAN	FAST kinase domain-containing protein 5 OS=Homo sapiens GN=FASTKD5 PE=1 SV=1	58	1	1	2.1	764	0.04
sp|Q5VIR6|	VPS53	HUMAN	Vacuolar protein sorting-associated protein 53 homolog OS=Homo sapiens GN=VPS53 PE=1 SV=1	57	1	1	3	699	0.04
sp|Q9Y4W6|	AFG32	HUMAN	AFG3-like protein 2 OS=Homo sapiens GN=AFG3L2 PE=1 SV=2	54	2	2	4.1	797	0.04
sp|Q92614|	MY18A	HUMAN	Unconventional myosin-XVIIIa OS=Homo sapiens GN=MYO18A PE=1 SV=3	53	5	5	3.4	2054	0.04
sp|Q9H7P9|	PKHG2	HUMAN	Pleckstrin homology domain-containing family G member 2 OS=Homo sapiens GN=PLEKHG2 PE=1 SV=3	52	2	2	1.7	1386	0.04
sp|Q17RY0|	CPEB4	HUMAN	Cytoplasmic polyadenylation element-binding protein 4 OS=Homo sapiens GN=CPEB4 PE=1 SV=1	51	1	1	1.6	729	0.04
sp|Q6PI48|	SYDM	HUMAN	Aspartate--tRNA ligase, mitochondrial OS=Homo sapiens GN=DARS2 PE=1 SV=1	51	1	1	1.4	645	0.04
sp|Q8N6R0|	MET13	HUMAN	Methyltransferase-like protein 13 OS=Homo sapiens GN=METTL13 PE=1 SV=1	50	1	1	1.1	699	0.04
sp|Q8TCJ2|	STT3B	HUMAN	Dolichyl-diphosphooligosaccharide--protein glycosyltransferase subunit STT3B OS=Homo sapiens GN=STT3B PE=1 SV=1	49	1	1	1.1	826	0.04
sp|Q96C24|	SYTL4	HUMAN	Synaptotagmin-like protein 4 OS=Homo sapiens GN=SYTL4 PE=1 SV=2	49	1	1	1	671	0.04
sp|O60645|	EXOC3	HUMAN	Exocyst complex component 3 OS=Homo sapiens GN=EXOC3 PE=1 SV=2	48	1	1	1.5	756	0.04
sp|Q13618|	CUL3	HUMAN	Cullin-3 OS=Homo sapiens GN=CUL3 PE=1 SV=2	47	1	1	1.2	768	0.04
sp|P15056|	BRAF	HUMAN	Serine/threonine-protein kinase B-raf OS=Homo sapiens GN=BRAF PE=1 SV=4	47	3	3	3.8	766	0.04
sp|Q03519|	TAP2	HUMAN	Antigen peptide transporter 2 OS=Homo sapiens GN=TAP2 PE=1 SV=1	46	1	1	2.5	686	0.04
sp|Q09161|	NCBP1	HUMAN	Nuclear cap-binding protein subunit 1 OS=Homo sapiens GN=NCBP1 PE=1 SV=1	43	1	1	1.5	790	0.04
sp|O75534|	CSDE1	HUMAN	Cold shock domain-containing protein E1 OS=Homo sapiens GN=CSDE1 PE=1 SV=2	42	1	1	1.6	798	0.04
sp|Q7L2J0|	MEPCE	HUMAN	7SK snRNA methylphosphate capping enzyme OS=Homo sapiens GN=MEPCE PE=1 SV=1	42	1	1	2.8	689	0.04
sp|Q9UJS0|	CMC2	HUMAN	Calcium-binding mitochondrial carrier protein Aralar2 OS=Homo sapiens GN=SLC25A13 PE=1 SV=2	42	1	1	1.2	675	0.04
sp|O43572|	AKA10	HUMAN	A-kinase anchor protein 10, mitochondrial OS=Homo sapiens GN=AKAP10 PE=1 SV=2	42	1	1	2.1	662	0.04
sp|Q15027|	ACAP1	HUMAN	Arf-GAP with coiled-coil, ANK repeat and PH domain-containing protein 1 OS=Homo sapiens GN=ACAP1 PE=1 SV=1	40	5	2	3.2	740	0.04
sp|Q99661|	KIF2C	HUMAN	Kinesin-like protein KIF2C OS=Homo sapiens GN=KIF2C PE=1 SV=2	40	1	1	2.1	725	0.04
sp|Q9Y2G8|	DJC16	HUMAN	DnaJ homolog subfamily C member 16 OS=Homo sapiens GN=DNAJC16 PE=2 SV=3	39	1	1	1.8	782	0.04
sp|Q1KMD3|	HNRL2	HUMAN	Heterogeneous nuclear ribonucleoprotein U-like protein 2 OS=Homo sapiens GN=HNRNPUL2 PE=1 SV=1	38	1	1	1.9	747	0.04
sp|Q02156|	KPCE	HUMAN	Protein kinase C epsilon type OS=Homo sapiens GN=PRKCE PE=1 SV=1	37	1	1	1.2	737	0.04
sp|Q13144|	EI2BE	HUMAN	Translation initiation factor eIF-2B subunit epsilon OS=Homo sapiens GN=EIF2B5 PE=1 SV=3	37	1	1	3.7	721	0.04
sp|P05067|	A4	HUMAN	Amyloid beta A4 protein OS=Homo sapiens GN=APP PE=1 SV=3	36	1	1	1	770	0.04
sp|P07814|	SYEP	HUMAN	Bifunctional glutamate/proline--tRNA ligase OS=Homo sapiens GN=EPRS PE=1 SV=5	35	5	3	2.1	1512	0.04
sp|Q9Y2J8|	PADI2	HUMAN	Protein-arginine deiminase type-2 OS=Homo sapiens GN=PADI2 PE=1 SV=2	35	1	1	1.5	665	0.04
sp|Q9H089|	LSG1	HUMAN	Large subunit GTPase 1 homolog OS=Homo sapiens GN=LSG1 PE=1 SV=2	34	4	4	5.2	658	0.04
sp|Q96EF0|	MTMR8	HUMAN	Myotubularin-related protein 8 OS=Homo sapiens GN=MTMR8 PE=1 SV=1	34	1	1	1.1	704	0.04
sp|Q8N3R9|	MPP5	HUMAN	MAGUK p55 subfamily member 5 OS=Homo sapiens GN=MPP5 PE=1 SV=3	34	1	1	1.8	675	0.04
sp|Q96EB6|	SIR1	HUMAN	NAD-dependent protein deacetylase sirtuin-1 OS=Homo sapiens GN=SIRT1 PE=1 SV=2	34	1	1	1.6	747	0.04
sp|O95447|	LCA5L	HUMAN	Lebercilin-like protein OS=Homo sapiens GN=LCA5L PE=1 SV=1	34	1	1	1	670	0.04
sp|Q9UKU0|	ACSL6	HUMAN	Long-chain-fatty-acid--CoA ligase 6 OS=Homo sapiens GN=ACSL6 PE=2 SV=4	33	1	1	1	697	0.04
sp|Q99797|	MIPEP	HUMAN	Mitochondrial intermediate peptidase OS=Homo sapiens GN=MIPEP PE=1 SV=2	33	2	1	1	713	0.04
sp|Q9Y223|	GLCNE	HUMAN	Bifunctional UDP-N-acetylglucosamine 2-epimerase/N-acetylmannosamine kinase OS=Homo sapiens GN=GNE PE=1 SV=1	33	2	2	2.6	722	0.04
sp|Q8NEP3|	DAAF1	HUMAN	Dynein assembly factor 1, axonemal OS=Homo sapiens GN=DNAAF1 PE=1 SV=5	33	1	1	0.8	725	0.04
sp|O95754|	SEM4F	HUMAN	Semaphorin-4F OS=Homo sapiens GN=SEMA4F PE=2 SV=2	32	1	1	0.8	770	0.04
sp|Q5T6C5|	AT7L2	HUMAN	Ataxin-7-like protein 2 OS=Homo sapiens GN=ATXN7L2 PE=3 SV=1	32	1	1	1.4	722	0.04
sp|Q9NXE4|	NSMA3	HUMAN	Sphingomyelin phosphodiesterase 4 OS=Homo sapiens GN=SMPD4 PE=1 SV=2	32	2	2	1.8	827	0.04
sp|P13798|	ACPH	HUMAN	Acylamino-acid-releasing enzyme OS=Homo sapiens GN=APEH PE=1 SV=4	31	3	3	4.4	732	0.04
sp|Q8TEL6|	TP4AP	HUMAN	Short transient receptor potential channel 4-associated protein OS=Homo sapiens GN=TRPC4AP PE=1 SV=2	31	1	1	0.8	797	0.04
sp|Q9C0D3|	ZY11B	HUMAN	Protein zyg-11 homolog B OS=Homo sapiens GN=ZYG11B PE=1 SV=2	31	1	1	1.3	744	0.04
sp|Q9C098|	DCLK3	HUMAN	Serine/threonine-protein kinase DCLK3 OS=Homo sapiens GN=DCLK3 PE=2 SV=2	31	1	1	1.1	648	0.04
sp|O60568|	PLOD3	HUMAN	Procollagen-lysine,2-oxoglutarate 5-dioxygenase 3 OS=Homo sapiens GN=PLOD3 PE=1 SV=1	31	1	1	1.4	738	0.04
sp|Q6Q0C0|	TRAF7	HUMAN	E3 ubiquitin-protein ligase TRAF7 OS=Homo sapiens GN=TRAF7 PE=1 SV=1	30	1	1	0.7	670	0.04
sp|Q8TC07|	TBC15	HUMAN	TBC1 domain family member 15 OS=Homo sapiens GN=TBC1D15 PE=1 SV=2	30	3	3	4.9	691	0.04
sp|Q4V328|	GRAP1	HUMAN	GRIP1-associated protein 1 OS=Homo sapiens GN=GRIPAP1 PE=1 SV=1	30	3	1	1.2	841	0.04
sp|O00139|	KIF2A	HUMAN	Kinesin-like protein KIF2A OS=Homo sapiens GN=KIF2A PE=1 SV=3	30	1	1	2.4	706	0.04
sp|Q14978|	NOLC1	HUMAN	Nucleolar and coiled-body phosphoprotein 1 OS=Homo sapiens GN=NOLC1 PE=1 SV=2	29	3	2	2	699	0.04
sp|Q92831|	KAT2B	HUMAN	Histone acetyltransferase KAT2B OS=Homo sapiens GN=KAT2B PE=1 SV=3	28	1	1	1.3	832	0.04
sp|P51793|	CLCN4	HUMAN	H(+)/Cl(-) exchange transporter 4 OS=Homo sapiens GN=CLCN4 PE=1 SV=2	27	1	1	0.8	760	0.04
sp|Q13616|	CUL1	HUMAN	Cullin-1 OS=Homo sapiens GN=CUL1 PE=1 SV=2	26	1	1	1.7	776	0.04
sp|O60341|	KDM1A	HUMAN	Lysine-specific histone demethylase 1A OS=Homo sapiens GN=KDM1A PE=1 SV=2	26	1	1	1.6	852	0.04
sp|Q96QV1|	HHIP	HUMAN	Hedgehog-interacting protein OS=Homo sapiens GN=HHIP PE=1 SV=3	25	1	1	0.9	700	0.04
sp|Q9UGP8|	SEC63	HUMAN	Translocation protein SEC63 homolog OS=Homo sapiens GN=SEC63 PE=1 SV=2	25	1	1	1.4	760	0.04
sp|Q8TCS8|	PNPT1	HUMAN	Polyribonucleotide nucleotidyltransferase 1, mitochondrial OS=Homo sapiens GN=PNPT1 PE=1 SV=2	23	1	1	2.4	783	0.04
sp|P11137|	MTAP2	HUMAN	Microtubule-associated protein 2 OS=Homo sapiens GN=MAP2 PE=1 SV=4	90	2	2	1.2	1827	0.03
sp|Q9P0K7|	RAI14	HUMAN	Ankycorbin OS=Homo sapiens GN=RAI14 PE=1 SV=2	61	3	3	3.3	980	0.03
sp|Q7Z3C6|	ATG9A	HUMAN	Autophagy-related protein 9A OS=Homo sapiens GN=ATG9A PE=1 SV=3	59	1	1	1.1	839	0.03
sp|Q9Y4L1|	HYOU1	HUMAN	Hypoxia up-regulated protein 1 OS=Homo sapiens GN=HYOU1 PE=1 SV=1	55	1	1	1	999	0.03
sp|P54259|	ATN1	HUMAN	Atrophin-1 OS=Homo sapiens GN=ATN1 PE=1 SV=3	45	2	1	0.9	1190	0.03
sp|Q9P2N5|	RBM27	HUMAN	RNA-binding protein 27 OS=Homo sapiens GN=RBM27 PE=1 SV=2	44	1	1	1.5	1060	0.03
sp|P12036|	NFH	HUMAN	Neurofilament heavy polypeptide OS=Homo sapiens GN=NEFH PE=1 SV=4	43	2	2	1.7	1026	0.03
sp|Q9Y5L0|	TNPO3	HUMAN	Transportin-3 OS=Homo sapiens GN=TNPO3 PE=1 SV=3	42	1	1	0.8	923	0.03
sp|Q8IW35|	CEP97	HUMAN	Centrosomal protein of 97 kDa OS=Homo sapiens GN=CEP97 PE=1 SV=1	42	2	2	1.7	865	0.03
sp|Q96MT7|	CFA44	HUMAN	Cilia- and flagella-associated protein 44 OS=Homo sapiens GN=CFAP44 PE=1 SV=1	41	3	1	1.1	982	0.03
sp|Q8TF61|	FBX41	HUMAN	F-box only protein 41 OS=Homo sapiens GN=FBXO41 PE=2 SV=5	41	2	2	0.9	875	0.03
sp|O95398|	RPGF3	HUMAN	Rap guanine nucleotide exchange factor 3 OS=Homo sapiens GN=RAPGEF3 PE=1 SV=6	41	1	1	0.8	923	0.03
sp|Q96AE7|	TTC17	HUMAN	Tetratricopeptide repeat protein 17 OS=Homo sapiens GN=TTC17 PE=1 SV=1	40	2	1	0.5	1141	0.03
sp|Q86YS7|	C2CD5	HUMAN	C2 domain-containing protein 5 OS=Homo sapiens GN=C2CD5 PE=1 SV=1	40	2	1	0.7	1000	0.03
sp|O60231|	DHX16	HUMAN	Putative pre-mRNA-splicing factor ATP-dependent RNA helicase DHX16 OS=Homo sapiens GN=DHX16 PE=1 SV=2	37	1	1	1.2	1041	0.03
sp|Q8IUD2|	RB6I2	HUMAN	ELKS/Rab6-interacting/CAST family member 1 OS=Homo sapiens GN=ERC1 PE=1 SV=1	37	4	4	2.5	1116	0.03
sp|P26006|	ITA3	HUMAN	Integrin alpha-3 OS=Homo sapiens GN=ITGA3 PE=1 SV=5	36	3	3	2.5	1051	0.03
sp|O15197|	EPHB6	HUMAN	Ephrin type-B receptor 6 OS=Homo sapiens GN=EPHB6 PE=1 SV=4	36	2	2	2	1021	0.03
sp|Q96Q89|	KI20B	HUMAN	Kinesin-like protein KIF20B OS=Homo sapiens GN=KIF20B PE=1 SV=3	36	4	3	1.2	1820	0.03
sp|Q02241|	KIF23	HUMAN	Kinesin-like protein KIF23 OS=Homo sapiens GN=KIF23 PE=1 SV=3	34	1	1	1.9	960	0.03
sp|P45974|	UBP5	HUMAN	Ubiquitin carboxyl-terminal hydrolase 5 OS=Homo sapiens GN=USP5 PE=1 SV=2	32	1	1	1.7	858	0.03
sp|Q9HC29|	NOD2	HUMAN	Nucleotide-binding oligomerization domain-containing protein 2 OS=Homo sapiens GN=NOD2 PE=1 SV=1	32	1	1	0.6	1040	0.03
sp|Q8NAT2|	TDRD5	HUMAN	Tudor domain-containing protein 5 OS=Homo sapiens GN=TDRD5 PE=1 SV=3	32	1	1	0.8	981	0.03
sp|Q7L7X3|	TAOK1	HUMAN	Serine/threonine-protein kinase TAO1 OS=Homo sapiens GN=TAOK1 PE=1 SV=1	32	1	1	0.6	1001	0.03
sp|Q8WVB6|	CTF18	HUMAN	Chromosome transmission fidelity protein 18 homolog OS=Homo sapiens GN=CHTF18 PE=1 SV=1	32	2	1	0.6	975	0.03
sp|Q96HW7|	INT4	HUMAN	Integrator complex subunit 4 OS=Homo sapiens GN=INTS4 PE=1 SV=2	31	2	2	1.3	963	0.03
sp|Q5VZ66|	JKIP3	HUMAN	Janus kinase and microtubule-interacting protein 3 OS=Homo sapiens GN=JAKMIP3 PE=2 SV=2	31	1	1	0.8	844	0.03
sp|Q7RTR2|	NLRC3	HUMAN	Protein NLRC3 OS=Homo sapiens GN=NLRC3 PE=2 SV=2	30	2	2	1.9	1065	0.03
sp|Q8ND30|	LIPB2	HUMAN	Liprin-beta-2 OS=Homo sapiens GN=PPFIBP2 PE=1 SV=3	29	2	2	2.6	876	0.03
sp|Q9BVR0|	HRC23	HUMAN	Putative HERC2-like protein 3 OS=Homo sapiens GN=HERC2P3 PE=5 SV=2	29	1	1	1	1158	0.03
sp|Q05397|	FAK1	HUMAN	Focal adhesion kinase 1 OS=Homo sapiens GN=PTK2 PE=1 SV=2	28	1	1	0.7	1052	0.03
sp|Q9BRR8|	GPTC1	HUMAN	G patch domain-containing protein 1 OS=Homo sapiens GN=GPATCH1 PE=1 SV=1	28	1	1	0.8	931	0.03
sp|Q9NZP6|	NPAP1	HUMAN	Nuclear pore-associated protein 1 OS=Homo sapiens GN=NPAP1 PE=1 SV=2	27	1	1	1	1156	0.03
sp|A6NFQ2|	TCAF2	HUMAN	TRPM8 channel-associated factor 2 OS=Homo sapiens GN=TCAF2 PE=1 SV=2	27	1	1	0.8	919	0.03
sp|Q5TAH2|	SL9C2	HUMAN	Sodium/hydrogen exchanger 11 OS=Homo sapiens GN=SLC9C2 PE=2 SV=1	27	1	1	1	1124	0.03
sp|P51530|	DNA2	HUMAN	DNA replication ATP-dependent helicase/nuclease DNA2 OS=Homo sapiens GN=DNA2 PE=1 SV=3	26	1	1	1.1	1060	0.03
sp|Q96KR1|	ZFR	HUMAN	Zinc finger RNA-binding protein OS=Homo sapiens GN=ZFR PE=1 SV=2	25	1	1	1.2	1074	0.03
sp|Q9BXU7|	UBP26	HUMAN	Ubiquitin carboxyl-terminal hydrolase 26 OS=Homo sapiens GN=USP26 PE=1 SV=1	20	1	1	1.1	913	0.03
sp|Q9UPN3|	MACF1	HUMAN	Microtubule-actin cross-linking factor 1, isoforms 1/2/3/5 OS=Homo sapiens GN=MACF1 PE=1 SV=4	203	12	12	1.9	7388	0.03
sp|Q7RTW8|	OTOAN	HUMAN	Otoancorin OS=Homo sapiens GN=OTOA PE=1 SV=1	122	24	1	0.5	1153	0.03
sp|Q8N1W1|	ARG28	HUMAN	Rho guanine nucleotide exchange factor 28 OS=Homo sapiens GN=ARHGEF28 PE=1 SV=3	92	2	2	2.2	1705	0.03
sp|Q14204|	DYHC1	HUMAN	Cytoplasmic dynein 1 heavy chain 1 OS=Homo sapiens GN=DYNC1H1 PE=1 SV=5	85	7	6	1.4	4646	0.03
sp|Q7Z2W4|	ZCCHV	HUMAN	Zinc finger CCCH-type antiviral protein 1 OS=Homo sapiens GN=ZC3HAV1 PE=1 SV=3	72	1	1	1.4	902	0.03
sp|O95235|	KI20A	HUMAN	Kinesin-like protein KIF20A OS=Homo sapiens GN=KIF20A PE=1 SV=1	70	1	1	1.6	890	0.03
sp|Q9Y2D5|	AKAP2	HUMAN	A-kinase anchor protein 2 OS=Homo sapiens GN=AKAP2 PE=1 SV=3	69	1	1	2.2	859	0.03
sp|Q6R327|	RICTR	HUMAN	Rapamycin-insensitive companion of mTOR OS=Homo sapiens GN=RICTOR PE=1 SV=1	67	2	2	1.5	1708	0.03
sp|P33991|	MCM4	HUMAN	DNA replication licensing factor MCM4 OS=Homo sapiens GN=MCM4 PE=1 SV=5	67	3	3	3.8	863	0.03
sp|Q5D862|	FILA2	HUMAN	Filaggrin-2 OS=Homo sapiens GN=FLG2 PE=1 SV=1	63	2	2	1	2391	0.03
sp|Q9UKV8|	AGO2	HUMAN	Protein argonaute-2 OS=Homo sapiens GN=AGO2 PE=1 SV=3	62	4	4	5	859	0.03
sp|O95071|	UBR5	HUMAN	E3 ubiquitin-protein ligase UBR5 OS=Homo sapiens GN=UBR5 PE=1 SV=2	61	3	3	1.3	2799	0.03
sp|Q9BSJ8|	ESYT1	HUMAN	Extended synaptotagmin-1 OS=Homo sapiens GN=ESYT1 PE=1 SV=1	61	1	1	1.4	1104	0.03
sp|Q7Z3J2|	CP062	HUMAN	UPF0505 protein C16orf62 OS=Homo sapiens GN=C16orf62 PE=1 SV=2	59	1	1	1.3	963	0.03
sp|Q9UJF2|	NGAP	HUMAN	Ras GTPase-activating protein nGAP OS=Homo sapiens GN=RASAL2 PE=1 SV=2	57	4	4	4.9	1139	0.03
sp|O95425|	SVIL	HUMAN	Supervillin OS=Homo sapiens GN=SVIL PE=1 SV=2	54	2	2	1.9	2214	0.03
sp|Q68EM7|	RHG17	HUMAN	Rho GTPase-activating protein 17 OS=Homo sapiens GN=ARHGAP17 PE=1 SV=1	53	3	2	2	881	0.03
sp|O60282|	KIF5C	HUMAN	Kinesin heavy chain isoform 5C OS=Homo sapiens GN=KIF5C PE=1 SV=1	51	19	2	1.8	957	0.03
sp|O76024|	WFS1	HUMAN	Wolframin OS=Homo sapiens GN=WFS1 PE=1 SV=2	48	1	1	1.6	890	0.03
sp|Q9BY07|	S4A5	HUMAN	Electrogenic sodium bicarbonate cotransporter 4 OS=Homo sapiens GN=SLC4A5 PE=2 SV=2	48	1	1	0.6	1137	0.03
sp|Q8TEX9|	IPO4	HUMAN	Importin-4 OS=Homo sapiens GN=IPO4 PE=1 SV=2	48	2	2	1.9	1081	0.03
sp|Q9Y2A7|	NCKP1	HUMAN	Nck-associated protein 1 OS=Homo sapiens GN=NCKAP1 PE=1 SV=1	46	2	2	1.7	1128	0.03
sp|Q66K74|	MAP1S	HUMAN	Microtubule-associated protein 1S OS=Homo sapiens GN=MAP1S PE=1 SV=2	45	1	1	2.5	1059	0.03
sp|Q6DN90|	IQEC1	HUMAN	IQ motif and SEC7 domain-containing protein 1 OS=Homo sapiens GN=IQSEC1 PE=1 SV=1	45	1	1	2.2	963	0.03
sp|Q16531|	DDB1	HUMAN	DNA damage-binding protein 1 OS=Homo sapiens GN=DDB1 PE=1 SV=1	43	1	1	0.9	1140	0.03
sp|Q9NWH9|	SLTM	HUMAN	SAFB-like transcription modulator OS=Homo sapiens GN=SLTM PE=1 SV=2	42	1	1	0.8	1034	0.03
sp|Q9BXJ9|	NAA15	HUMAN	N-alpha-acetyltransferase 15, NatA auxiliary subunit OS=Homo sapiens GN=NAA15 PE=1 SV=1	42	2	2	1.6	866	0.03
sp|Q4G0U5|	PCDP1	HUMAN	Cilia- and flagella-associated protein 221 OS=Homo sapiens GN=CFAP221 PE=1 SV=2	42	1	1	0.7	840	0.03
sp|Q6N069|	NAA16	HUMAN	N-alpha-acetyltransferase 16, NatA auxiliary subunit OS=Homo sapiens GN=NAA16 PE=1 SV=2	42	1	1	0.7	864	0.03
sp|P55786|	PSA	HUMAN	Puromycin-sensitive aminopeptidase OS=Homo sapiens GN=NPEPPS PE=1 SV=2	42	1	1	0.9	919	0.03
sp|Q9Y6D5|	BIG2	HUMAN	Brefeldin A-inhibited guanine nucleotide-exchange protein 2 OS=Homo sapiens GN=ARFGEF2 PE=1 SV=3	41	2	2	1.2	1785	0.03
sp|P49754|	VPS41	HUMAN	Vacuolar protein sorting-associated protein 41 homolog OS=Homo sapiens GN=VPS41 PE=1 SV=3	41	1	1	1.4	854	0.03
sp|Q8NEL9|	DDHD1	HUMAN	Phospholipase DDHD1 OS=Homo sapiens GN=DDHD1 PE=1 SV=2	41	1	1	0.8	900	0.03
sp|Q16513|	PKN2	HUMAN	Serine/threonine-protein kinase N2 OS=Homo sapiens GN=PKN2 PE=1 SV=1	40	1	1	0.9	984	0.03
sp|O95197|	RTN3	HUMAN	Reticulon-3 OS=Homo sapiens GN=RTN3 PE=1 SV=2	40	3	2	1.3	1032	0.03
sp|Q14839|	CHD4	HUMAN	Chromodomain-helicase-DNA-binding protein 4 OS=Homo sapiens GN=CHD4 PE=1 SV=2	40	3	2	1	1912	0.03
sp|O43150|	ASAP2	HUMAN	Arf-GAP with SH3 domain, ANK repeat and PH domain-containing protein 2 OS=Homo sapiens GN=ASAP2 PE=1 SV=3	39	1	1	0.8	1006	0.03
sp|Q8IZJ1|	UNC5B	HUMAN	Netrin receptor UNC5B OS=Homo sapiens GN=UNC5B PE=1 SV=2	39	2	1	0.7	945	0.03
sp|Q9H3U1|	UN45A	HUMAN	Protein unc-45 homolog A OS=Homo sapiens GN=UNC45A PE=1 SV=1	39	1	1	2.1	944	0.03
sp|Q86Z14|	KLOTB	HUMAN	Beta-klotho OS=Homo sapiens GN=KLB PE=1 SV=1	38	1	1	0.7	1044	0.03
sp|P35221|	CTNA1	HUMAN	Catenin alpha-1 OS=Homo sapiens GN=CTNNA1 PE=1 SV=1	38	1	1	1	906	0.03
sp|Q7L014|	DDX46	HUMAN	Probable ATP-dependent RNA helicase DDX46 OS=Homo sapiens GN=DDX46 PE=1 SV=2	38	2	2	1.8	1031	0.03
sp|Q5JTC6|	AMER1	HUMAN	APC membrane recruitment protein 1 OS=Homo sapiens GN=AMER1 PE=1 SV=2	38	2	1	0.9	1135	0.03
sp|Q2M2I8|	AAK1	HUMAN	AP2-associated protein kinase 1 OS=Homo sapiens GN=AAK1 PE=1 SV=3	38	1	1	1.7	961	0.03
sp|Q9P202|	WHRN	HUMAN	Whirlin OS=Homo sapiens GN=DFNB31 PE=1 SV=3	37	17	1	0.7	907	0.03
sp|Q9ULK0|	GRID1	HUMAN	Glutamate receptor ionotropic, delta-1 OS=Homo sapiens GN=GRID1 PE=2 SV=2	37	1	1	0.7	1009	0.03
sp|Q96QC0|	PP1RA	HUMAN	Serine/threonine-protein phosphatase 1 regulatory subunit 10 OS=Homo sapiens GN=PPP1R10 PE=1 SV=1	37	2	1	2.8	940	0.03
sp|O14776|	TCRG1	HUMAN	Transcription elongation regulator 1 OS=Homo sapiens GN=TCERG1 PE=1 SV=2	36	2	2	1.7	1098	0.03
sp|Q9NRA8|	4ET	HUMAN	Eukaryotic translation initiation factor 4E transporter OS=Homo sapiens GN=EIF4ENIF1 PE=1 SV=2	36	1	1	3.8	985	0.03
sp|Q8WUM0|	NU133	HUMAN	Nuclear pore complex protein Nup133 OS=Homo sapiens GN=NUP133 PE=1 SV=2	36	1	1	0.7	1156	0.03
sp|Q8TB72|	PUM2	HUMAN	Pumilio homolog 2 OS=Homo sapiens GN=PUM2 PE=1 SV=2	35	2	2	2.7	1066	0.03
sp|P53992|	SC24C	HUMAN	Protein transport protein Sec24C OS=Homo sapiens GN=SEC24C PE=1 SV=3	35	1	1	1.1	1094	0.03
sp|Q96AA8|	JKIP2	HUMAN	Janus kinase and microtubule-interacting protein 2 OS=Homo sapiens GN=JAKMIP2 PE=1 SV=1	35	1	1	0.9	810	0.03
sp|Q12965|	MYO1E	HUMAN	Unconventional myosin-Ie OS=Homo sapiens GN=MYO1E PE=1 SV=2	35	1	1	1.3	1108	0.03
sp|Q86YR7|	MF2L2	HUMAN	Probable guanine nucleotide exchange factor MCF2L2 OS=Homo sapiens GN=MCF2L2 PE=2 SV=3	34	1	1	0.5	1114	0.03
sp|Q8TBZ0|	CC110	HUMAN	Coiled-coil domain-containing protein 110 OS=Homo sapiens GN=CCDC110 PE=1 SV=1	34	2	1	1.2	833	0.03
sp|P33176|	KINH	HUMAN	Kinesin-1 heavy chain OS=Homo sapiens GN=KIF5B PE=1 SV=1	34	2	2	2	963	0.03
sp|Q5VSL9|	STRP1	HUMAN	Striatin-interacting protein 1 OS=Homo sapiens GN=STRIP1 PE=1 SV=1	33	2	1	0.8	837	0.03
sp|P57678|	GEMI4	HUMAN	Gem-associated protein 4 OS=Homo sapiens GN=GEMIN4 PE=1 SV=2	33	3	2	1.2	1058	0.03
sp|Q96AX9|	MIB2	HUMAN	E3 ubiquitin-protein ligase MIB2 OS=Homo sapiens GN=MIB2 PE=1 SV=3	33	1	1	1	1013	0.03
sp|Q05193|	DYN1	HUMAN	Dynamin-1 OS=Homo sapiens GN=DNM1 PE=1 SV=2	32	1	1	1.2	864	0.03
sp|Q9UBF2|	COPG2	HUMAN	Coatomer subunit gamma-2 OS=Homo sapiens GN=COPG2 PE=1 SV=1	32	2	2	2.4	871	0.03
sp|O15084|	ANR28	HUMAN	Serine/threonine-protein phosphatase 6 regulatory ankyrin repeat subunit A OS=Homo sapiens GN=ANKRD28 PE=1 SV=5	32	1	1	1.9	1053	0.03
sp|Q8N5Q1|	F71E2	HUMAN	Protein FAM71E2 OS=Homo sapiens GN=FAM71E2 PE=2 SV=3	32	1	1	0.5	922	0.03
sp|B1ANS9|	WDR64	HUMAN	WD repeat-containing protein 64 OS=Homo sapiens GN=WDR64 PE=2 SV=1	31	1	1	0.6	1081	0.03
sp|Q5SQ80|	A20A2	HUMAN	Ankyrin repeat domain-containing protein 20A2 OS=Homo sapiens GN=ANKRD20A2 PE=3 SV=1	30	1	1	0.9	823	0.03
sp|Q7Z4H7|	HAUS6	HUMAN	HAUS augmin-like complex subunit 6 OS=Homo sapiens GN=HAUS6 PE=1 SV=2	30	1	1	1	955	0.03
sp|Q02246|	CNTN2	HUMAN	Contactin-2 OS=Homo sapiens GN=CNTN2 PE=1 SV=1	30	1	1	0.8	1040	0.03
sp|P22102|	PUR2	HUMAN	Trifunctional purine biosynthetic protein adenosine-3 OS=Homo sapiens GN=GART PE=1 SV=1	30	2	2	3.4	1010	0.03
sp|O15063|	K0355	HUMAN	Uncharacterized protein KIAA0355 OS=Homo sapiens GN=KIAA0355 PE=1 SV=2	30	1	1	2.1	1070	0.03
sp|Q9UMS6|	SYNP2	HUMAN	Synaptopodin-2 OS=Homo sapiens GN=SYNPO2 PE=1 SV=2	30	1	1	0.9	1093	0.03
sp|Q13459|	MYO9B	HUMAN	Unconventional myosin-IXb OS=Homo sapiens GN=MYO9B PE=1 SV=3	30	2	2	0.9	2157	0.03
sp|O94855|	SC24D	HUMAN	Protein transport protein Sec24D OS=Homo sapiens GN=SEC24D PE=1 SV=2	29	1	1	0.9	1032	0.03
sp|Q96CW5|	GCP3	HUMAN	Gamma-tubulin complex component 3 OS=Homo sapiens GN=TUBGCP3 PE=1 SV=2	29	1	1	0.8	907	0.03
sp|Q68CR1|	SE1L3	HUMAN	Protein sel-1 homolog 3 OS=Homo sapiens GN=SEL1L3 PE=1 SV=2	29	1	1	1	1132	0.03
sp|Q8N766|	EMC1	HUMAN	ER membrane protein complex subunit 1 OS=Homo sapiens GN=EMC1 PE=1 SV=1	29	1	1	1.4	993	0.03
sp|Q8TF20|	ZN721	HUMAN	Zinc finger protein 721 OS=Homo sapiens GN=ZNF721 PE=2 SV=2	29	1	1	1	911	0.03
sp|O75146|	HIP1R	HUMAN	Huntingtin-interacting protein 1-related protein OS=Homo sapiens GN=HIP1R PE=1 SV=2	28	1	1	0.7	1068	0.03
sp|Q9Y5I1|	PCDAB	HUMAN	Protocadherin alpha-11 OS=Homo sapiens GN=PCDHA11 PE=2 SV=1	28	1	1	0.7	949	0.03
sp|Q6L9W6|	B4GN3	HUMAN	Beta-1,4-N-acetylgalactosaminyltransferase 3 OS=Homo sapiens GN=B4GALNT3 PE=1 SV=2	28	4	1	0.6	998	0.03
sp|Q658Y4|	F91A1	HUMAN	Protein FAM91A1 OS=Homo sapiens GN=FAM91A1 PE=1 SV=3	28	1	1	0.8	838	0.03
sp|Q13107|	UBP4	HUMAN	Ubiquitin carboxyl-terminal hydrolase 4 OS=Homo sapiens GN=USP4 PE=1 SV=3	28	1	1	0.7	963	0.03
sp|O14939|	PLD2	HUMAN	Phospholipase D2 OS=Homo sapiens GN=PLD2 PE=1 SV=2	27	1	1	0.8	933	0.03
sp|Q86XL3|	ANKL2	HUMAN	Ankyrin repeat and LEM domain-containing protein 2 OS=Homo sapiens GN=ANKLE2 PE=1 SV=4	27	1	1	1.9	938	0.03
sp|Q9Y6K5|	OAS3	HUMAN	2~-5~-oligoadenylate synthase 3 OS=Homo sapiens GN=OAS3 PE=1 SV=3	26	1	1	0.6	1087	0.03
sp|P19838|	NFKB1	HUMAN	Nuclear factor NF-kappa-B p105 subunit OS=Homo sapiens GN=NFKB1 PE=1 SV=2	26	1	1	0.7	968	0.03
sp|P53814|	SMTN	HUMAN	Smoothelin OS=Homo sapiens GN=SMTN PE=1 SV=7	26	1	1	1	917	0.03
sp|Q96PU5|	NED4L	HUMAN	E3 ubiquitin-protein ligase NEDD4-like OS=Homo sapiens GN=NEDD4L PE=1 SV=2	26	1	1	0.8	975	0.03
sp|Q5VZ46|	K1614	HUMAN	Uncharacterized protein KIAA1614 OS=Homo sapiens GN=KIAA1614 PE=2 SV=3	26	5	1	0.6	1190	0.03
sp|O15294|	OGT1	HUMAN	UDP-N-acetylglucosamine--peptide N-acetylglucosaminyltransferase 110 kDa subunit OS=Homo sapiens GN=OGT PE=1 SV=3	26	1	1	1.1	1046	0.03
sp|Q9C099|	LRCC1	HUMAN	Leucine-rich repeat and coiled-coil domain-containing protein 1 OS=Homo sapiens GN=LRRCC1 PE=1 SV=2	26	1	1	1.8	1032	0.03
sp|Q17RS7|	GEN	HUMAN	Flap endonuclease GEN homolog 1 OS=Homo sapiens GN=GEN1 PE=1 SV=2	25	2	2	2	908	0.03
sp|Q6PJI9|	WDR59	HUMAN	WD repeat-containing protein 59 OS=Homo sapiens GN=WDR59 PE=1 SV=2	25	1	1	0.6	974	0.03
sp|Q15735|	PI5PA	HUMAN	Phosphatidylinositol 4,5-bisphosphate 5-phosphatase A OS=Homo sapiens GN=INPP5J PE=1 SV=3	24	1	1	0.9	1006	0.03
sp|Q6ZWH5|	NEK10	HUMAN	Serine/threonine-protein kinase Nek10 OS=Homo sapiens GN=NEK10 PE=2 SV=3	23	1	1	0.7	1172	0.03
sp|Q6ZVH7|	ESPNL	HUMAN	Espin-like protein OS=Homo sapiens GN=ESPNL PE=2 SV=3	23	1	1	0.7	1005	0.03
sp|P15144|	AMPN	HUMAN	Aminopeptidase N OS=Homo sapiens GN=ANPEP PE=1 SV=4	23	2	2	2.1	967	0.03
sp|Q13620|	CUL4B	HUMAN	Cullin-4B OS=Homo sapiens GN=CUL4B PE=1 SV=4	22	1	1	2	913	0.03
sp|Q9UL03|	INT6	HUMAN	Integrator complex subunit 6 OS=Homo sapiens GN=INTS6 PE=1 SV=1	21	1	1	0.9	887	0.03
sp|Q8WXG6|	MADD	HUMAN	MAP kinase-activating death domain protein OS=Homo sapiens GN=MADD PE=1 SV=2	57	2	2	1.2	1647	0.02
sp|Q9UPQ9|	TNR6B	HUMAN	Trinucleotide repeat-containing gene 6B protein OS=Homo sapiens GN=TNRC6B PE=1 SV=4	52	1	1	0.5	1833	0.02
sp|O94964|	SOGA1	HUMAN	Protein SOGA1 OS=Homo sapiens GN=SOGA1 PE=1 SV=2	44	1	1	1.1	1423	0.02
sp|O14924|	RGS12	HUMAN	Regulator of G-protein signaling 12 OS=Homo sapiens GN=RGS12 PE=1 SV=1	43	1	1	0.5	1447	0.02
sp|Q8N1G1|	REXO1	HUMAN	RNA exonuclease 1 homolog OS=Homo sapiens GN=REXO1 PE=1 SV=3	42	1	1	0.9	1221	0.02
sp|Q8NI35|	INADL	HUMAN	InaD-like protein OS=Homo sapiens GN=INADL PE=1 SV=3	41	1	1	0.3	1801	0.02
sp|Q5TIA1|	MEI1	HUMAN	Meiosis inhibitor protein 1 OS=Homo sapiens GN=MEI1 PE=2 SV=2	40	2	1	0.5	1274	0.02
sp|Q8TF72|	SHRM3	HUMAN	Protein Shroom3 OS=Homo sapiens GN=SHROOM3 PE=1 SV=2	40	1	1	0.4	1996	0.02
sp|Q8IYA2|	C144C	HUMAN	Putative coiled-coil domain-containing protein 144C OS=Homo sapiens GN=CCDC144CP PE=5 SV=3	38	1	1	0.6	1237	0.02
sp|P01024|	CO3	HUMAN	Complement C3 OS=Homo sapiens GN=C3 PE=1 SV=2	36	1	1	0.4	1663	0.02
sp|O95613|	PCNT	HUMAN	Pericentrin OS=Homo sapiens GN=PCNT PE=1 SV=4	36	3	3	0.7	3336	0.02
sp|P32004|	L1CAM	HUMAN	Neural cell adhesion molecule L1 OS=Homo sapiens GN=L1CAM PE=1 SV=2	35	1	1	0.7	1257	0.02
sp|Q7Z3U7|	MON2	HUMAN	Protein MON2 homolog OS=Homo sapiens GN=MON2 PE=1 SV=3	35	2	2	0.9	1717	0.02
sp|O60306|	AQR	HUMAN	Intron-binding protein aquarius OS=Homo sapiens GN=AQR PE=1 SV=4	35	1	1	0.4	1485	0.02
sp|Q14152|	EIF3A	HUMAN	Eukaryotic translation initiation factor 3 subunit A OS=Homo sapiens GN=EIF3A PE=1 SV=1	34	2	2	0.9	1382	0.02
sp|O95163|	ELP1	HUMAN	Elongator complex protein 1 OS=Homo sapiens GN=IKBKAP PE=1 SV=3	33	1	1	0.5	1332	0.02
sp|O15417|	TNC18	HUMAN	Trinucleotide repeat-containing gene 18 protein OS=Homo sapiens GN=TNRC18 PE=1 SV=3	33	3	3	1	2968	0.02
sp|Q96J65|	MRP9	HUMAN	Multidrug resistance-associated protein 9 OS=Homo sapiens GN=ABCC12 PE=1 SV=2	33	2	1	0.4	1359	0.02
sp|Q9Y4B5|	MTCL1	HUMAN	Microtubule cross-linking factor 1 OS=Homo sapiens GN=MTCL1 PE=1 SV=5	33	1	1	0.5	1905	0.02
sp|Q8TEW0|	PARD3	HUMAN	Partitioning defective 3 homolog OS=Homo sapiens GN=PARD3 PE=1 SV=2	33	1	1	0.6	1356	0.02
sp|Q9ULM0|	PKHH1	HUMAN	Pleckstrin homology domain-containing family H member 1 OS=Homo sapiens GN=PLEKHH1 PE=2 SV=2	32	1	1	0.5	1364	0.02
sp|Q5JTH9|	RRP12	HUMAN	RRP12-like protein OS=Homo sapiens GN=RRP12 PE=1 SV=2	31	1	1	0.5	1297	0.02
sp|P48681|	NEST	HUMAN	Nestin OS=Homo sapiens GN=NES PE=1 SV=2	31	1	1	0.7	1621	0.02
sp|A6NKT7|	RGPD3	HUMAN	RanBP2-like and GRIP domain-containing protein 3 OS=Homo sapiens GN=RGPD3 PE=3 SV=2	31	2	2	1.3	1758	0.02
sp|O60271|	JIP4	HUMAN	C-Jun-amino-terminal kinase-interacting protein 4 OS=Homo sapiens GN=SPAG9 PE=1 SV=4	31	2	2	1.1	1321	0.02
sp|Q9HD20|	AT131	HUMAN	Manganese-transporting ATPase 13A1 OS=Homo sapiens GN=ATP13A1 PE=1 SV=2	31	1	1	0.6	1204	0.02
sp|Q02952|	AKA12	HUMAN	A-kinase anchor protein 12 OS=Homo sapiens GN=AKAP12 PE=1 SV=4	29	1	1	0.8	1782	0.02
sp|O95248|	MTMR5	HUMAN	Myotubularin-related protein 5 OS=Homo sapiens GN=SBF1 PE=1 SV=3	29	1	1	0.8	1867	0.02
sp|Q13796|	SHRM2	HUMAN	Protein Shroom2 OS=Homo sapiens GN=SHROOM2 PE=1 SV=1	29	1	1	0.4	1616	0.02
sp|Q8N7Z5|	ANR31	HUMAN	Putative ankyrin repeat domain-containing protein 31 OS=Homo sapiens GN=ANKRD31 PE=5 SV=2	29	2	2	0.8	1873	0.02
sp|P08581|	MET	HUMAN	Hepatocyte growth factor receptor OS=Homo sapiens GN=MET PE=1 SV=4	29	1	1	0.6	1390	0.02
sp|A9Z1Z3|	FR1L4	HUMAN	Fer-1-like protein 4 OS=Homo sapiens GN=FER1L4 PE=2 SV=1	29	2	1	0.3	1794	0.02
sp|O14514|	BAI1	HUMAN	Brain-specific angiogenesis inhibitor 1 OS=Homo sapiens GN=BAI1 PE=1 SV=2	27	1	1	0.8	1584	0.02
sp|Q14C86|	GAPD1	HUMAN	GTPase-activating protein and VPS9 domain-containing protein 1 OS=Homo sapiens GN=GAPVD1 PE=1 SV=2	23	1	1	0.5	1478	0.02
sp|Q9NYU1|	UGGG2	HUMAN	UDP-glucose:glycoprotein glucosyltransferase 2 OS=Homo sapiens GN=UGGT2 PE=1 SV=4	21	3	3	1.6	1516	0.02
sp|Q9NRL2|	BAZ1A	HUMAN	Bromodomain adjacent to zinc finger domain protein 1A OS=Homo sapiens GN=BAZ1A PE=1 SV=2	100	9	2	1.3	1556	0.02
sp|Q14678|	KANK1	HUMAN	KN motif and ankyrin repeat domain-containing protein 1 OS=Homo sapiens GN=KANK1 PE=1 SV=3	95	2	2	1.8	1352	0.02
sp|Q8NG31|	CASC5	HUMAN	Protein CASC5 OS=Homo sapiens GN=CASC5 PE=1 SV=3	89	2	2	1	2342	0.02
sp|O75122|	CLAP2	HUMAN	CLIP-associating protein 2 OS=Homo sapiens GN=CLASP2 PE=1 SV=2	74	2	2	2.2	1294	0.02
sp|P02452|	CO1A1	HUMAN	Collagen alpha-1(I) chain OS=Homo sapiens GN=COL1A1 PE=1 SV=5	73	1	1	1	1464	0.02
sp|P51610|	HCFC1	HUMAN	Host cell factor 1 OS=Homo sapiens GN=HCFC1 PE=1 SV=2	73	1	1	0.7	2035	0.02
sp|Q3V6T2|	GRDN	HUMAN	Girdin OS=Homo sapiens GN=CCDC88A PE=1 SV=2	65	12	3	1.4	1871	0.02
sp|P20908|	CO5A1	HUMAN	Collagen alpha-1(V) chain OS=Homo sapiens GN=COL5A1 PE=1 SV=3	64	1	1	0.7	1838	0.02
sp|Q7Z5K2|	WAPL	HUMAN	Wings apart-like protein homolog OS=Homo sapiens GN=WAPL PE=1 SV=1	62	1	1	1	1190	0.02
sp|Q9H1H9|	KI13A	HUMAN	Kinesin-like protein KIF13A OS=Homo sapiens GN=KIF13A PE=1 SV=2	53	2	1	0.4	1805	0.02
sp|Q12769|	NU160	HUMAN	Nuclear pore complex protein Nup160 OS=Homo sapiens GN=NUP160 PE=1 SV=3	52	1	1	1.3	1436	0.02
sp|O94822|	LTN1	HUMAN	E3 ubiquitin-protein ligase listerin OS=Homo sapiens GN=LTN1 PE=1 SV=6	52	1	1	0.5	1766	0.02
sp|Q86UP2|	KTN1	HUMAN	Kinectin OS=Homo sapiens GN=KTN1 PE=1 SV=1	51	1	1	0.9	1357	0.02
sp|Q5SRE5|	NU188	HUMAN	Nucleoporin NUP188 homolog OS=Homo sapiens GN=NUP188 PE=1 SV=1	51	1	1	0.9	1749	0.02
sp|P23458|	JAK1	HUMAN	Tyrosine-protein kinase JAK1 OS=Homo sapiens GN=JAK1 PE=1 SV=2	51	2	2	1	1154	0.02
sp|P29597|	TYK2	HUMAN	Non-receptor tyrosine-protein kinase TYK2 OS=Homo sapiens GN=TYK2 PE=1 SV=3	51	1	1	0.5	1187	0.02
sp|O94979|	SC31A	HUMAN	Protein transport protein Sec31A OS=Homo sapiens GN=SEC31A PE=1 SV=3	49	1	1	1.5	1220	0.02
sp|Q9H2G2|	SLK	HUMAN	STE20-like serine/threonine-protein kinase OS=Homo sapiens GN=SLK PE=1 SV=1	47	2	2	1.8	1235	0.02
sp|P05997|	CO5A2	HUMAN	Collagen alpha-2(V) chain OS=Homo sapiens GN=COL5A2 PE=1 SV=3	45	1	1	1.5	1499	0.02
sp|Q13428|	TCOF	HUMAN	Treacle protein OS=Homo sapiens GN=TCOF1 PE=1 SV=3	43	1	1	0.7	1488	0.02
sp|Q07157|	ZO1	HUMAN	Tight junction protein ZO-1 OS=Homo sapiens GN=TJP1 PE=1 SV=3	41	1	1	1.1	1748	0.02
sp|O75533|	SF3B1	HUMAN	Splicing factor 3B subunit 1 OS=Homo sapiens GN=SF3B1 PE=1 SV=3	40	1	1	0.7	1304	0.02
sp|Q8WXR4|	MYO3B	HUMAN	Myosin-IIIb OS=Homo sapiens GN=MYO3B PE=2 SV=4	40	1	1	0.6	1341	0.02
sp|Q7Z589|	EMSY	HUMAN	BRCA2-interacting transcriptional repressor EMSY OS=Homo sapiens GN=EMSY PE=1 SV=2	39	1	1	0.8	1322	0.02
sp|Q6ZU35|	K1211	HUMAN	Uncharacterized protein KIAA1211 OS=Homo sapiens GN=KIAA1211 PE=1 SV=3	39	3	2	1.1	1233	0.02
sp|Q8IZF0|	NALCN	HUMAN	Sodium leak channel non-selective protein OS=Homo sapiens GN=NALCN PE=1 SV=1	38	1	1	0.4	1738	0.02
sp|P28290|	SSFA2	HUMAN	Sperm-specific antigen 2 OS=Homo sapiens GN=SSFA2 PE=1 SV=3	37	1	1	0.7	1259	0.02
sp|Q9NRC6|	SPTN5	HUMAN	Spectrin beta chain, non-erythrocytic 5 OS=Homo sapiens GN=SPTBN5 PE=1 SV=2	37	3	3	0.6	3674	0.02
sp|P35125|	UBP6	HUMAN	Ubiquitin carboxyl-terminal hydrolase 6 OS=Homo sapiens GN=USP6 PE=1 SV=2	36	1	1	0.4	1406	0.02
sp|Q92538|	GBF1	HUMAN	Golgi-specific brefeldin A-resistance guanine nucleotide exchange factor 1 OS=Homo sapiens GN=GBF1 PE=1 SV=2	36	2	2	0.7	1859	0.02
sp|Q9NQ66|	PLCB1	HUMAN	1-phosphatidylinositol 4,5-bisphosphate phosphodiesterase beta-1 OS=Homo sapiens GN=PLCB1 PE=1 SV=1	35	1	1	0.8	1216	0.02
sp|Q96PN6|	ADCYA	HUMAN	Adenylate cyclase type 10 OS=Homo sapiens GN=ADCY10 PE=1 SV=3	35	2	1	0.4	1610	0.02
sp|Q00610|	CLH1	HUMAN	Clathrin heavy chain 1 OS=Homo sapiens GN=CLTC PE=1 SV=5	34	1	1	0.5	1675	0.02
sp|Q9Y4G8|	RPGF2	HUMAN	Rap guanine nucleotide exchange factor 2 OS=Homo sapiens GN=RAPGEF2 PE=1 SV=1	34	1	1	0.5	1499	0.02
sp|P00533|	EGFR	HUMAN	Epidermal growth factor receptor OS=Homo sapiens GN=EGFR PE=1 SV=2	34	1	1	1.3	1210	0.02
sp|Q9Y6X0|	SETBP	HUMAN	SET-binding protein OS=Homo sapiens GN=SETBP1 PE=1 SV=3	34	1	1	0.4	1596	0.02
sp|Q2VIQ3|	KIF4B	HUMAN	Chromosome-associated kinesin KIF4B OS=Homo sapiens GN=KIF4B PE=2 SV=2	34	1	1	0.5	1234	0.02
sp|O75116|	ROCK2	HUMAN	Rho-associated protein kinase 2 OS=Homo sapiens GN=ROCK2 PE=1 SV=4	34	1	1	0.5	1388	0.02
sp|Q66K14|	TBC9B	HUMAN	TBC1 domain family member 9B OS=Homo sapiens GN=TBC1D9B PE=1 SV=3	34	1	1	0.6	1250	0.02
sp|Q9Y2L5|	TPPC8	HUMAN	Trafficking protein particle complex subunit 8 OS=Homo sapiens GN=TRAPPC8 PE=1 SV=2	34	1	1	0.6	1435	0.02
sp|Q68CQ1|	MROH7	HUMAN	Maestro heat-like repeat-containing protein family member 7 OS=Homo sapiens GN=MROH7 PE=2 SV=4	33	1	1	0.5	1323	0.02
sp|A6NC98|	CC88B	HUMAN	Coiled-coil domain-containing protein 88B OS=Homo sapiens GN=CCDC88B PE=1 SV=1	33	10	2	1.1	1476	0.02
sp|Q13136|	LIPA1	HUMAN	Liprin-alpha-1 OS=Homo sapiens GN=PPFIA1 PE=1 SV=1	33	1	1	0.5	1202	0.02
sp|Q13753|	LAMC2	HUMAN	Laminin subunit gamma-2 OS=Homo sapiens GN=LAMC2 PE=1 SV=2	33	1	1	0.5	1193	0.02
sp|Q9UBG0|	MRC2	HUMAN	C-type mannose receptor 2 OS=Homo sapiens GN=MRC2 PE=1 SV=2	32	1	1	0.4	1479	0.02
sp|Q86VI3|	IQGA3	HUMAN	Ras GTPase-activating-like protein IQGAP3 OS=Homo sapiens GN=IQGAP3 PE=1 SV=2	32	1	1	0.4	1631	0.02
sp|Q7Z494|	NPHP3	HUMAN	Nephrocystin-3 OS=Homo sapiens GN=NPHP3 PE=1 SV=1	32	2	2	1.1	1330	0.02
sp|Q8N4C8|	MINK1	HUMAN	Misshapen-like kinase 1 OS=Homo sapiens GN=MINK1 PE=1 SV=2	31	1	1	0.5	1332	0.02
sp|Q9Y520|	PRC2C	HUMAN	Protein PRRC2C OS=Homo sapiens GN=PRRC2C PE=1 SV=4	31	3	3	1.6	2896	0.02
sp|Q9P2R6|	RERE	HUMAN	Arginine-glutamic acid dipeptide repeats protein OS=Homo sapiens GN=RERE PE=1 SV=2	31	1	1	0.7	1566	0.02
sp|Q9UPT6|	JIP3	HUMAN	C-Jun-amino-terminal kinase-interacting protein 3 OS=Homo sapiens GN=MAPK8IP3 PE=1 SV=3	30	1	1	0.7	1336	0.02
sp|Q9UIF9|	BAZ2A	HUMAN	Bromodomain adjacent to zinc finger domain protein 2A OS=Homo sapiens GN=BAZ2A PE=1 SV=4	30	1	1	0.4	1905	0.02
sp|Q9H3S7|	PTN23	HUMAN	Tyrosine-protein phosphatase non-receptor type 23 OS=Homo sapiens GN=PTPN23 PE=1 SV=1	30	1	1	0.6	1636	0.02
sp|Q9P2J5|	SYLC	HUMAN	Leucine--tRNA ligase, cytoplasmic OS=Homo sapiens GN=LARS PE=1 SV=2	29	2	2	2.6	1176	0.02
sp|Q9UL54|	TAOK2	HUMAN	Serine/threonine-protein kinase TAO2 OS=Homo sapiens GN=TAOK2 PE=1 SV=2	28	1	1	0.6	1235	0.02
sp|P02461|	CO3A1	HUMAN	Collagen alpha-1(III) chain OS=Homo sapiens GN=COL3A1 PE=1 SV=4	27	1	1	1	1466	0.02
sp|Q13395|	TARB1	HUMAN	Probable methyltransferase TARBP1 OS=Homo sapiens GN=TARBP1 PE=1 SV=1	27	1	1	0.8	1621	0.02
sp|P46934|	NEDD4	HUMAN	E3 ubiquitin-protein ligase NEDD4 OS=Homo sapiens GN=NEDD4 PE=1 SV=4	26	1	1	0.6	1319	0.02
sp|O15399|	NMDE4	HUMAN	Glutamate receptor ionotropic, NMDA 2D OS=Homo sapiens GN=GRIN2D PE=1 SV=2	26	1	1	0.7	1336	0.02
sp|Q6ZV29|	PLPL7	HUMAN	Patatin-like phospholipase domain-containing protein 7 OS=Homo sapiens GN=PNPLA7 PE=1 SV=3	26	1	1	0.5	1317	0.02
sp|Q92835|	SHIP1	HUMAN	Phosphatidylinositol 3,4,5-trisphosphate 5-phosphatase 1 OS=Homo sapiens GN=INPP5D PE=1 SV=2	25	1	1	0.5	1189	0.02
sp|O75339|	CILP1	HUMAN	Cartilage intermediate layer protein 1 OS=Homo sapiens GN=CILP PE=1 SV=4	22	1	1	0.8	1184	0.02
sp|Q4LE39|	ARI4B	HUMAN	AT-rich interactive domain-containing protein 4B OS=Homo sapiens GN=ARID4B PE=1 SV=2	20	1	1	0.7	1312	0.02
sp|Q9H254|	SPTN4	HUMAN	Spectrin beta chain, non-erythrocytic 4 OS=Homo sapiens GN=SPTBN4 PE=1 SV=2	75	2	2	0.7	2564	0.01
sp|Q7RTP6|	MICA3	HUMAN	Protein-methionine sulfoxide oxidase MICAL3 OS=Homo sapiens GN=MICAL3 PE=1 SV=2	61	4	3	1.3	2002	0.01
sp|Q96JM2|	ZN462	HUMAN	Zinc finger protein 462 OS=Homo sapiens GN=ZNF462 PE=1 SV=3	49	1	1	0.5	2506	0.01
sp|O15020|	SPTN2	HUMAN	Spectrin beta chain, non-erythrocytic 2 OS=Homo sapiens GN=SPTBN2 PE=1 SV=3	43	2	2	0.5	2390	0.01
sp|Q7Z7A1|	CNTRL	HUMAN	Centriolin OS=Homo sapiens GN=CNTRL PE=1 SV=2	42	1	1	0.3	2325	0.01
sp|Q6W4X9|	MUC6	HUMAN	Mucin-6 OS=Homo sapiens GN=MUC6 PE=1 SV=3	41	1	1	0.5	2439	0.01
sp|O95359|	TACC2	HUMAN	Transforming acidic coiled-coil-containing protein 2 OS=Homo sapiens GN=TACC2 PE=1 SV=3	38	2	2	0.7	2948	0.01
sp|P18583|	SON	HUMAN	Protein SON OS=Homo sapiens GN=SON PE=1 SV=4	38	2	2	0.8	2426	0.01
sp|P08922|	ROS1	HUMAN	Proto-oncogene tyrosine-protein kinase ROS OS=Homo sapiens GN=ROS1 PE=1 SV=3	37	1	1	0.4	2347	0.01
sp|O15050|	TRNK1	HUMAN	TPR and ankyrin repeat-containing protein 1 OS=Homo sapiens GN=TRANK1 PE=2 SV=4	36	1	1	0.2	2925	0.01
sp|Q9P2D7|	DYH1	HUMAN	Dynein heavy chain 1, axonemal OS=Homo sapiens GN=DNAH1 PE=2 SV=4	36	1	1	0.1	4330	0.01
sp|Q9C0F0|	ASXL3	HUMAN	Putative Polycomb group protein ASXL3 OS=Homo sapiens GN=ASXL3 PE=2 SV=3	36	1	1	0.4	2248	0.01
sp|Q96JQ0|	PCD16	HUMAN	Protocadherin-16 OS=Homo sapiens GN=DCHS1 PE=1 SV=1	35	1	1	0.2	3298	0.01
sp|Q9UQ35|	SRRM2	HUMAN	Serine/arginine repetitive matrix protein 2 OS=Homo sapiens GN=SRRM2 PE=1 SV=2	35	1	1	0.3	2752	0.01
sp|Q12802|	AKP13	HUMAN	A-kinase anchor protein 13 OS=Homo sapiens GN=AKAP13 PE=1 SV=2	33	1	1	0.5	2813	0.01
sp|Q86VV8|	RTTN	HUMAN	Rotatin OS=Homo sapiens GN=RTTN PE=1 SV=3	32	1	1	0.3	2226	0.01
sp|Q15911|	ZFHX3	HUMAN	Zinc finger homeobox protein 3 OS=Homo sapiens GN=ZFHX3 PE=1 SV=2	32	1	1	0.2	3703	0.01
sp|Q6KC79|	NIPBL	HUMAN	Nipped-B-like protein OS=Homo sapiens GN=NIPBL PE=1 SV=2	32	1	1	0.2	2804	0.01
sp|Q8WXX0|	DYH7	HUMAN	Dynein heavy chain 7, axonemal OS=Homo sapiens GN=DNAH7 PE=1 SV=2	31	1	1	0.2	4024	0.01
sp|P50748|	KNTC1	HUMAN	Kinetochore-associated protein 1 OS=Homo sapiens GN=KNTC1 PE=1 SV=1	28	1	1	0.6	2209	0.01
sp|Q15643|	TRIPB	HUMAN	Thyroid receptor-interacting protein 11 OS=Homo sapiens GN=TRIP11 PE=1 SV=3	28	1	1	0.7	1979	0.01
sp|P46100|	ATRX	HUMAN	Transcriptional regulator ATRX OS=Homo sapiens GN=ATRX PE=1 SV=5	26	2	2	0.6	2492	0.01
sp|Q2LD37|	K1109	HUMAN	Uncharacterized protein KIAA1109 OS=Homo sapiens GN=KIAA1109 PE=1 SV=2	26	2	2	0.3	5005	0.01
sp|Q5T011|	SZT2	HUMAN	Protein SZT2 OS=Homo sapiens GN=SZT2 PE=1 SV=3	25	1	1	0.2	3432	0.01
sp|Q9P2D3|	HTR5B	HUMAN	HEAT repeat-containing protein 5B OS=Homo sapiens GN=HEATR5B PE=1 SV=2	80	1	1	0.8	2071	0.01
sp|O75643|	U520	HUMAN	U5 small nuclear ribonucleoprotein 200 kDa helicase OS=Homo sapiens GN=SNRNP200 PE=1 SV=2	56	3	3	2.2	2136	0.01
sp|Q5TZA2|	CROCC	HUMAN	Rootletin OS=Homo sapiens GN=CROCC PE=1 SV=1	52	2	2	0.8	2017	0.01
sp|Q6P2Q9|	PRP8	HUMAN	Pre-mRNA-processing-splicing factor 8 OS=Homo sapiens GN=PRPF8 PE=1 SV=2	51	2	2	0.8	2335	0.01
sp|Q5VU43|	MYOME	HUMAN	Myomegalin OS=Homo sapiens GN=PDE4DIP PE=1 SV=1	50	2	2	0.6	2346	0.01
sp|Q8NEZ4|	KMT2C	HUMAN	Histone-lysine N-methyltransferase 2C OS=Homo sapiens GN=KMT2C PE=1 SV=3	49	1	1	0.2	4911	0.01
sp|Q8IVF2|	AHNK2	HUMAN	Protein AHNAK2 OS=Homo sapiens GN=AHNAK2 PE=1 SV=2	48	4	3	0.5	5795	0.01
sp|Q8N4C6|	NIN	HUMAN	Ninein OS=Homo sapiens GN=NIN PE=1 SV=4	46	2	2	0.6	2090	0.01
sp|Q8N3C0|	ASCC3	HUMAN	Activating signal cointegrator 1 complex subunit 3 OS=Homo sapiens GN=ASCC3 PE=1 SV=3	45	1	1	0.4	2202	0.01
sp|Q9H4A3|	WNK1	HUMAN	Serine/threonine-protein kinase WNK1 OS=Homo sapiens GN=WNK1 PE=1 SV=2	43	1	1	0.3	2382	0.01
sp|Q9Y6J0|	CABIN	HUMAN	Calcineurin-binding protein cabin-1 OS=Homo sapiens GN=CABIN1 PE=1 SV=1	43	2	2	0.9	2220	0.01
sp|Q5TBA9|	FRY	HUMAN	Protein furry homolog OS=Homo sapiens GN=FRY PE=1 SV=1	43	1	1	0.2	3013	0.01
sp|Q9BYW2|	SETD2	HUMAN	Histone-lysine N-methyltransferase SETD2 OS=Homo sapiens GN=SETD2 PE=1 SV=3	42	1	1	0.3	2564	0.01
sp|P20930|	FILA	HUMAN	Filaggrin OS=Homo sapiens GN=FLG PE=1 SV=3	39	1	1	0.3	4061	0.01
sp|A7E2Y1|	MYH7B	HUMAN	Myosin-7B OS=Homo sapiens GN=MYH7B PE=1 SV=3	39	3	3	1.4	1941	0.01
sp|P13533|	MYH6	HUMAN	Myosin-6 OS=Homo sapiens GN=MYH6 PE=1 SV=5	39	2	2	1.1	1939	0.01
sp|Q8NF50|	DOCK8	HUMAN	Dedicator of cytokinesis protein 8 OS=Homo sapiens GN=DOCK8 PE=1 SV=3	38	2	2	1.4	2099	0.01
sp|Q9H583|	HEAT1	HUMAN	HEAT repeat-containing protein 1 OS=Homo sapiens GN=HEATR1 PE=1 SV=3	38	1	1	1.2	2144	0.01
sp|Q9UFH2|	DYH17	HUMAN	Dynein heavy chain 17, axonemal OS=Homo sapiens GN=DNAH17 PE=1 SV=2	36	4	1	0.2	4485	0.01
sp|Q96DT5|	DYH11	HUMAN	Dynein heavy chain 11, axonemal OS=Homo sapiens GN=DNAH11 PE=1 SV=4	34	1	1	0.1	4516	0.01
sp|O75179|	ANR17	HUMAN	Ankyrin repeat domain-containing protein 17 OS=Homo sapiens GN=ANKRD17 PE=1 SV=3	34	2	2	1	2603	0.01
sp|Q6N021|	TET2	HUMAN	Methylcytosine dioxygenase TET2 OS=Homo sapiens GN=TET2 PE=1 SV=3	34	2	1	0.3	2002	0.01
sp|P42694|	HELZ	HUMAN	Probable helicase with zinc finger domain OS=Homo sapiens GN=HELZ PE=1 SV=2	34	1	1	0.3	1942	0.01
sp|P98164|	LRP2	HUMAN	Low-density lipoprotein receptor-related protein 2 OS=Homo sapiens GN=LRP2 PE=1 SV=3	34	1	1	0.2	4655	0.01
sp|P46013|	KI67	HUMAN	Antigen KI-67 OS=Homo sapiens GN=MKI67 PE=1 SV=2	33	2	2	0.6	3256	0.01
sp|Q8IWZ3|	ANKH1	HUMAN	Ankyrin repeat and KH domain-containing protein 1 OS=Homo sapiens GN=ANKHD1 PE=1 SV=1	33	1	1	0.2	2542	0.01
sp|Q7Z6Z7|	HUWE1	HUMAN	E3 ubiquitin-protein ligase HUWE1 OS=Homo sapiens GN=HUWE1 PE=1 SV=3	33	1	1	0.1	4374	0.01
sp|Q9NYQ6|	CELR1	HUMAN	Cadherin EGF LAG seven-pass G-type receptor 1 OS=Homo sapiens GN=CELSR1 PE=1 SV=1	32	1	1	0.2	3014	0.01
sp|O75376|	NCOR1	HUMAN	Nuclear receptor corepressor 1 OS=Homo sapiens GN=NCOR1 PE=1 SV=2	31	1	1	0.5	2440	0.01
sp|Q9Y4G6|	TLN2	HUMAN	Talin-2 OS=Homo sapiens GN=TLN2 PE=1 SV=4	31	3	3	1.1	2542	0.01
sp|Q8NB66|	UN13C	HUMAN	Protein unc-13 homolog C OS=Homo sapiens GN=UNC13C PE=2 SV=3	31	2	1	0.3	2214	0.01
sp|P11532|	DMD	HUMAN	Dystrophin OS=Homo sapiens GN=DMD PE=1 SV=3	31	3	3	0.8	3685	0.01
sp|Q9NSI6|	BRWD1	HUMAN	Bromodomain and WD repeat-containing protein 1 OS=Homo sapiens GN=BRWD1 PE=1 SV=4	30	2	2	0.6	2320	0.01
sp|P49792|	RBP2	HUMAN	E3 SUMO-protein ligase RanBP2 OS=Homo sapiens GN=RANBP2 PE=1 SV=2	30	2	2	0.8	3224	0.01
sp|Q5THJ4|	VP13D	HUMAN	Vacuolar protein sorting-associated protein 13D OS=Homo sapiens GN=VPS13D PE=1 SV=2	30	2	1	0.2	4388	0.01
sp|Q14571|	ITPR2	HUMAN	Inositol 1,4,5-trisphosphate receptor type 2 OS=Homo sapiens GN=ITPR2 PE=1 SV=2	28	1	1	0.4	2701	0.01
sp|P35498|	SCN1A	HUMAN	Sodium channel protein type 1 subunit alpha OS=Homo sapiens GN=SCN1A PE=1 SV=2	26	1	1	0.4	2009	0.01
sp|Q9UMN6|	KMT2B	HUMAN	Histone-lysine N-methyltransferase 2B OS=Homo sapiens GN=KMT2B PE=1 SV=1	26	2	2	0.6	2715	0.01
sp|A5YKK6|	CNOT1	HUMAN	CCR4-NOT transcription complex subunit 1 OS=Homo sapiens GN=CNOT1 PE=1 SV=2	23	1	1	0.8	2376	0.01
sp|Q9Y6V0|	PCLO	HUMAN	Protein piccolo OS=Homo sapiens GN=PCLO PE=1 SV=4	21	1	1	0.3	5065	0.01
