# Supplementary material for: Excessive miR-25-3p maturation via N6-methyladenosine stimulated by cigarette smoke promotes pancreatic cancer progression
Source: Nat Commun. 2019 Apr 23;10:1858. doi: 10.1038/s41467-019-09712-x (PMC6478927; doi:10.1038/s41467-019-09712-x)
Supplement: Supplementary file 6 — Supplementary Data 3 [file 41467_2019_9712_MOESM6_ESM.xlsx]

## Sheet: 25-m6A pulldown
Supplementary Data 3: Mass spectrometry data for [m6A]pri-miR-25-interacting proteins
prot_acc	prot_name	species	prot_desc	prot_score	prot_matches	prot_sequences	prot_cover	prot_len	emPAI
sp|Q9Y2R0|	COA3	HUMAN	Cytochrome c oxidase assembly factor 3 homolog, mitochondrial OS=Homo sapiens GN=COA3 PE=1 SV=1	4605	162	35	57.8	415	20.09
sp|O43852|	CALU	HUMAN	Calumenin OS=Homo sapiens GN=CALU PE=1 SV=2	2381	89	24	61.9	315	14.46
sp|Q8N5F7|	NKAP	HUMAN	NF-kappa-B-activating protein OS=Homo sapiens GN=NKAP PE=1 SV=1	327	38	5	28.3	106	6.78
sp|P00367|	DHE3	HUMAN	Glutamate dehydrogenase 1, mitochondrial OS=Homo sapiens GN=GLUD1 PE=1 SV=2	1139	60	20	42.1	558	2.88
sp|P01616|	KV203	HUMAN	Ig kappa chain V-II region MIL OS=Homo sapiens PE=1 SV=1	564	14	3	14.3	112	1.72
sp|P10809|	CH60	HUMAN	60 kDa heat shock protein, mitochondrial OS=Homo sapiens GN=HSPD1 PE=1 SV=2	683	26	18	42.4	573	1.71
sp|P11142|	HSP7C	HUMAN	Heat shock cognate 71 kDa protein OS=Homo sapiens GN=HSPA8 PE=1 SV=1	687	32	16	24.5	646	1.48
sp|P14618|	KPYM	HUMAN	Pyruvate kinase PKM OS=Homo sapiens GN=PKM PE=1 SV=4	516	24	16	37.3	531	1.42
sp|P60709|	ACTB	HUMAN	Actin, cytoplasmic 1 OS=Homo sapiens GN=ACTB PE=1 SV=1	376	20	11	34.7	375	1.31
sp|P04264|	K2C1	HUMAN	Keratin, type II cytoskeletal 1 OS=Homo sapiens GN=KRT1 PE=1 SV=6	435	27	17	27.3	644	1.28
sp|P13645|	K1C10	HUMAN	Keratin, type I cytoskeletal 10 OS=Homo sapiens GN=KRT10 PE=1 SV=6	483	22	15	29.8	584	1.26
sp|P11021|	GRP78	HUMAN	78 kDa glucose-regulated protein OS=Homo sapiens GN=HSPA5 PE=1 SV=2	707	31	22	39.1	654	1.22
sp|P04406|	G3P	HUMAN	Glyceraldehyde-3-phosphate dehydrogenase OS=Homo sapiens GN=GAPDH PE=1 SV=3	161	9	8	36.7	335	1.21
sp|P06733|	ENOA	HUMAN	Alpha-enolase OS=Homo sapiens GN=ENO1 PE=1 SV=2	200	10	10	30.9	434	0.84
sp|P68032|	ACTC	HUMAN	Actin, alpha cardiac muscle 1 OS=Homo sapiens GN=ACTC1 PE=1 SV=1	223	10	7	24.9	377	0.83
sp|P08238|	HS90B	HUMAN	Heat shock protein HSP 90-beta OS=Homo sapiens GN=HSP90AB1 PE=1 SV=4	495	23	13	20.3	724	0.78
sp|Q9BQE3|	TBA1C	HUMAN	Tubulin alpha-1C chain OS=Homo sapiens GN=TUBA1C PE=1 SV=1	352	18	8	31	449	0.78
sp|P12956|	XRCC6	HUMAN	X-ray repair cross-complementing protein 6 OS=Homo sapiens GN=XRCC6 PE=1 SV=2	208	13	8	20.9	609	0.66
sp|Q9NPH9|	IL26	HUMAN	Interleukin-26 OS=Homo sapiens GN=IL26 PE=1 SV=1	114	3	3	12.3	171	0.6
sp|P68371|	TBB4B	HUMAN	Tubulin beta-4B chain OS=Homo sapiens GN=TUBB4B PE=1 SV=1	152	9	7	18.4	445	0.57
sp|P35908|	K22E	HUMAN	Keratin, type II cytoskeletal 2 epidermal OS=Homo sapiens GN=KRT2 PE=1 SV=2	163	13	10	14.9	639	0.55
sp|P07195|	LDHB	HUMAN	L-lactate dehydrogenase B chain OS=Homo sapiens GN=LDHB PE=1 SV=2	70	8	8	24.9	334	0.54
sp|O43521|	B2L11	HUMAN	Bcl-2-like protein 11 OS=Homo sapiens GN=BCL2L11 PE=1 SV=1	168	5	3	18.7	198	0.52
sp|P07437|	TBB5	HUMAN	Tubulin beta chain OS=Homo sapiens GN=TUBB PE=1 SV=2	160	8	7	17.8	444	0.47
sp|P07900|	HS90A	HUMAN	Heat shock protein HSP 90-alpha OS=Homo sapiens GN=HSP90AA1 PE=1 SV=5	347	16	11	17.2	732	0.46
sp|Q5VTE0|	EF1A3	HUMAN	Putative elongation factor 1-alpha-like 3 OS=Homo sapiens GN=EEF1A1P5 PE=5 SV=1	194	13	7	18.2	462	0.46
sp|P04259|	K2C6B	HUMAN	Keratin, type II cytoskeletal 6B OS=Homo sapiens GN=KRT6B PE=1 SV=5	188	12	9	14.9	564	0.45
sp|P15311|	EZRI	HUMAN	Ezrin OS=Homo sapiens GN=EZR PE=1 SV=4	158	10	9	16.4	586	0.45
sp|P35527|	K1C9	HUMAN	Keratin, type I cytoskeletal 9 OS=Homo sapiens GN=KRT9 PE=1 SV=3	137	10	7	15.1	623	0.44
sp|P08727|	K1C19	HUMAN	Keratin, type I cytoskeletal 19 OS=Homo sapiens GN=KRT19 PE=1 SV=4	71	8	7	15.8	400	0.44
sp|P38646|	GRP75	HUMAN	Stress-70 protein, mitochondrial OS=Homo sapiens GN=HSPA9 PE=1 SV=2	214	9	8	15	679	0.36
sp|P02533|	K1C14	HUMAN	Keratin, type I cytoskeletal 14 OS=Homo sapiens GN=KRT14 PE=1 SV=4	104	8	6	10.4	472	0.36
sp|P06748|	NPM	HUMAN	Nucleophosmin OS=Homo sapiens GN=NPM1 PE=1 SV=2	107	4	4	24.5	294	0.34
sp|Q06830|	PRDX1	HUMAN	Peroxiredoxin-1 OS=Homo sapiens GN=PRDX1 PE=1 SV=1	48	2	2	11.6	199	0.33
sp|P32119|	PRDX2	HUMAN	Peroxiredoxin-2 OS=Homo sapiens GN=PRDX2 PE=1 SV=5	42	2	2	14.6	198	0.33
sp|O95678|	K2C75	HUMAN	Keratin, type II cytoskeletal 75 OS=Homo sapiens GN=KRT75 PE=1 SV=2	85	10	6	9.3	551	0.31
sp|Q969Q5|	RAB24	HUMAN	Ras-related protein Rab-24 OS=Homo sapiens GN=RAB24 PE=1 SV=1	74	2	2	12.8	203	0.31
sp|P01857|	IGHG1	HUMAN	Ig gamma-1 chain C region OS=Homo sapiens GN=IGHG1 PE=1 SV=1	277	33	2	4.5	330	0.3
sp|P27797|	CALR	HUMAN	Calreticulin OS=Homo sapiens GN=CALR PE=1 SV=1	141	4	3	10.8	417	0.3
sp|Q15084|	PDIA6	HUMAN	Protein disulfide-isomerase A6 OS=Homo sapiens GN=PDIA6 PE=1 SV=1	75	5	4	13.9	440	0.3
sp|P05386|	RLA1	HUMAN	60S acidic ribosomal protein P1 OS=Homo sapiens GN=RPLP1 PE=1 SV=1	26	1	1	14	114	0.3
sp|Q9NY65|	TBA8	HUMAN	Tubulin alpha-8 chain OS=Homo sapiens GN=TUBA8 PE=1 SV=1	89	7	6	23.2	449	0.29
sp|P30838|	AL3A1	HUMAN	Aldehyde dehydrogenase, dimeric NADP-preferring OS=Homo sapiens GN=ALDH3A1 PE=1 SV=3	66	4	4	10.4	453	0.29
sp|P22061|	PIMT	HUMAN	Protein-L-isoaspartate(D-aspartate) O-methyltransferase OS=Homo sapiens GN=PCMT1 PE=1 SV=4	44	2	2	18.9	227	0.29
sp|P08729|	K2C7	HUMAN	Keratin, type II cytoskeletal 7 OS=Homo sapiens GN=KRT7 PE=1 SV=5	54	5	4	7	469	0.28
sp|P13010|	XRCC5	HUMAN	X-ray repair cross-complementing protein 5 OS=Homo sapiens GN=XRCC5 PE=1 SV=3	155	6	5	12.2	732	0.26
sp|Q562R1|	ACTBL	HUMAN	Beta-actin-like protein 2 OS=Homo sapiens GN=ACTBL2 PE=1 SV=2	116	6	3	10.9	376	0.26
sp|P17066|	HSP76	HUMAN	Heat shock 70 kDa protein 6 OS=Homo sapiens GN=HSPA6 PE=1 SV=2	147	7	5	10	643	0.25
sp|P07237|	PDIA1	HUMAN	Protein disulfide-isomerase OS=Homo sapiens GN=P4HB PE=1 SV=3	112	5	4	12.6	508	0.25
sp|P30101|	PDIA3	HUMAN	Protein disulfide-isomerase A3 OS=Homo sapiens GN=PDIA3 PE=1 SV=4	98	5	5	15.4	505	0.25
sp|Q5XKE5|	K2C79	HUMAN	Keratin, type II cytoskeletal 79 OS=Homo sapiens GN=KRT79 PE=1 SV=2	79	6	4	7.1	535	0.25
sp|P61981|	1433G	HUMAN	14-3-3 protein gamma OS=Homo sapiens GN=YWHAG PE=1 SV=2	55	2	2	8.9	247	0.25
sp|P50990|	TCPQ	HUMAN	T-complex protein 1 subunit theta OS=Homo sapiens GN=CCT8 PE=1 SV=4	86	4	4	8.8	548	0.24
sp|O95399|	UTS2	HUMAN	Urotensin-2 OS=Homo sapiens GN=UTS2 PE=1 SV=1	59	1	1	6.5	124	0.24
sp|P14625|	ENPL	HUMAN	Endoplasmin OS=Homo sapiens GN=HSP90B1 PE=1 SV=1	235	10	7	11.3	803	0.23
sp|P29692|	EF1D	HUMAN	Elongation factor 1-delta OS=Homo sapiens GN=EEF1D PE=1 SV=5	55	2	2	12.8	281	0.23
sp|Q6NXT2|	H3C	HUMAN	Histone H3.3C OS=Homo sapiens GN=H3F3C PE=1 SV=3	28	1	1	5.2	135	0.22
sp|P61978|	HNRPK	HUMAN	Heterogeneous nuclear ribonucleoprotein K OS=Homo sapiens GN=HNRNPK PE=1 SV=1	125	3	2	7.3	463	0.21
sp|P34931|	HS71L	HUMAN	Heat shock 70 kDa protein 1-like OS=Homo sapiens GN=HSPA1L PE=1 SV=2	206	7	4	8.7	641	0.2
sp|P0DMV8|	HS71A	HUMAN	Heat shock 70 kDa protein 1A OS=Homo sapiens GN=HSPA1A PE=1 SV=1	144	6	4	8.7	641	0.2
sp|P05388|	RLA0	HUMAN	60S acidic ribosomal protein P0 OS=Homo sapiens GN=RPLP0 PE=1 SV=1	27	2	2	13.6	317	0.2
sp|P15531|	NDKA	HUMAN	Nucleoside diphosphate kinase A OS=Homo sapiens GN=NME1 PE=1 SV=1	25	1	1	11.2	152	0.2
sp|O00571|	DDX3X	HUMAN	ATP-dependent RNA helicase DDX3X OS=Homo sapiens GN=DDX3X PE=1 SV=3	102	5	5	9.8	662	0.19
sp|P62979|	RS27A	HUMAN	Ubiquitin-40S ribosomal protein S27a OS=Homo sapiens GN=RPS27A PE=1 SV=2	57	1	1	10.3	156	0.19
sp|P00338|	LDHA	HUMAN	L-lactate dehydrogenase A chain OS=Homo sapiens GN=LDHA PE=1 SV=2	34	2	2	4.8	332	0.19
sp|P19338|	NUCL	HUMAN	Nucleolin OS=Homo sapiens GN=NCL PE=1 SV=3	108	5	5	9.2	710	0.18
sp|P23528|	COF1	HUMAN	Cofilin-1 OS=Homo sapiens GN=CFL1 PE=1 SV=3	71	1	1	16.9	166	0.18
sp|P46783|	RS10	HUMAN	40S ribosomal protein S10 OS=Homo sapiens GN=RPS10 PE=1 SV=1	44	1	1	5.5	165	0.18
sp|P55273|	CDN2D	HUMAN	Cyclin-dependent kinase 4 inhibitor D OS=Homo sapiens GN=CDKN2D PE=1 SV=1	32	1	1	3.6	166	0.18
sp|P25705|	ATPA	HUMAN	ATP synthase subunit alpha, mitochondrial OS=Homo sapiens GN=ATP5A1 PE=1 SV=1	119	4	4	10.8	553	0.17
sp|P49368|	TCPG	HUMAN	T-complex protein 1 subunit gamma OS=Homo sapiens GN=CCT3 PE=1 SV=4	84	3	3	8.8	545	0.17
sp|P04075|	ALDOA	HUMAN	Fructose-bisphosphate aldolase A OS=Homo sapiens GN=ALDOA PE=1 SV=2	67	4	4	14.3	364	0.17
sp|Q01546|	K22O	HUMAN	Keratin, type II cytoskeletal 2 oral OS=Homo sapiens GN=KRT76 PE=1 SV=2	67	5	4	3.9	638	0.16
sp|P23435|	CBLN1	HUMAN	Cerebellin-1 OS=Homo sapiens GN=CBLN1 PE=1 SV=1	37	2	1	3.6	193	0.16
sp|O95445|	APOM	HUMAN	Apolipoprotein M OS=Homo sapiens GN=APOM PE=1 SV=2	30	1	1	3.2	188	0.16
sp|O95391|	SLU7	HUMAN	Pre-mRNA-splicing factor SLU7 OS=Homo sapiens GN=SLU7 PE=1 SV=2	140	3	3	8.5	586	0.15
sp|P61026|	RAB10	HUMAN	Ras-related protein Rab-10 OS=Homo sapiens GN=RAB10 PE=1 SV=1	62	1	1	5.5	200	0.15
sp|Q6I9Y2|	THOC7	HUMAN	THO complex subunit 7 homolog OS=Homo sapiens GN=THOC7 PE=1 SV=3	33	1	1	2.9	204	0.15
sp|Q969J3|	L12R1	HUMAN	Loss of heterozygosity 12 chromosomal region 1 protein OS=Homo sapiens GN=LOH12CR1 PE=1 SV=1	31	6	1	4.6	196	0.15
sp|B9A064|	IGLL5	HUMAN	Immunoglobulin lambda-like polypeptide 5 OS=Homo sapiens GN=IGLL5 PE=2 SV=2	28	1	1	3.7	214	0.15
sp|P09104|	ENOG	HUMAN	Gamma-enolase OS=Homo sapiens GN=ENO2 PE=1 SV=3	71	2	2	7.1	434	0.14
sp|Q9C0K3|	ARP3C	HUMAN	Actin-related protein 3C OS=Homo sapiens GN=ACTR3C PE=2 SV=1	51	1	1	5.2	210	0.14
sp|P23396|	RS3	HUMAN	40S ribosomal protein S3 OS=Homo sapiens GN=RPS3 PE=1 SV=2	57	2	2	9.1	243	0.13
sp|Q8NHM4|	TRY6	HUMAN	Putative trypsin-6 OS=Homo sapiens GN=PRSS3P2 PE=5 SV=2	50	1	1	8.1	247	0.13
sp|P08670|	VIME	HUMAN	Vimentin OS=Homo sapiens GN=VIM PE=1 SV=4	32	3	3	7.5	466	0.13
sp|P30041|	PRDX6	HUMAN	Peroxiredoxin-6 OS=Homo sapiens GN=PRDX6 PE=1 SV=3	30	1	1	4.9	224	0.13
sp|P54819|	KAD2	HUMAN	Adenylate kinase 2, mitochondrial OS=Homo sapiens GN=AK2 PE=1 SV=2	30	1	1	10.5	239	0.13
sp|Q9BQ24|	ZFY21	HUMAN	Zinc finger FYVE domain-containing protein 21 OS=Homo sapiens GN=ZFYVE21 PE=1 SV=1	28	1	1	3	234	0.13
sp|P78371|	TCPB	HUMAN	T-complex protein 1 subunit beta OS=Homo sapiens GN=CCT2 PE=1 SV=4	94	2	2	6.9	535	0.12
sp|P26599|	PTBP1	HUMAN	Polypyrimidine tract-binding protein 1 OS=Homo sapiens GN=PTBP1 PE=1 SV=1	70	2	2	7.2	531	0.12
sp|P00746|	CFAD	HUMAN	Complement factor D OS=Homo sapiens GN=CFD PE=1 SV=5	34	1	1	2.4	253	0.12
sp|Q6NSX1|	CCD70	HUMAN	Coiled-coil domain-containing protein 70 OS=Homo sapiens GN=CCDC70 PE=1 SV=1	32	4	1	2.6	233	0.12
sp|O43175|	SERA	HUMAN	D-3-phosphoglycerate dehydrogenase OS=Homo sapiens GN=PHGDH PE=1 SV=4	30	2	2	4.3	533	0.12
sp|Q99832|	TCPH	HUMAN	T-complex protein 1 subunit eta OS=Homo sapiens GN=CCT7 PE=1 SV=2	79	2	2	5.3	543	0.11
sp|Q8WXH6|	RB40A	HUMAN	Ras-related protein Rab-40A OS=Homo sapiens GN=RAB40A PE=2 SV=2	40	1	1	2.9	277	0.11
sp|O43707|	ACTN4	HUMAN	Alpha-actinin-4 OS=Homo sapiens GN=ACTN4 PE=1 SV=2	107	5	4	7.2	911	0.1
sp|P02768|	ALBU	HUMAN	Serum albumin OS=Homo sapiens GN=ALB PE=1 SV=2	101	4	3	4.8	609	0.1
sp|P29401|	TKT	HUMAN	Transketolase OS=Homo sapiens GN=TKT PE=1 SV=3	75	2	1	2.7	623	0.1
sp|P08865|	RSSA	HUMAN	40S ribosomal protein SA OS=Homo sapiens GN=RPSA PE=1 SV=4	52	1	1	4.4	295	0.1
sp|Q96AG4|	LRC59	HUMAN	Leucine-rich repeat-containing protein 59 OS=Homo sapiens GN=LRRC59 PE=1 SV=1	23	1	1	3.9	307	0.1
sp|P13667|	PDIA4	HUMAN	Protein disulfide-isomerase A4 OS=Homo sapiens GN=PDIA4 PE=1 SV=2	97	2	2	3.6	645	0.09
sp|P20591|	MX1	HUMAN	Interferon-induced GTP-binding protein Mx1 OS=Homo sapiens GN=MX1 PE=1 SV=4	51	2	2	5.7	662	0.09
sp|P02545|	LMNA	HUMAN	Prelamin-A/C OS=Homo sapiens GN=LMNA PE=1 SV=1	48	3	3	7.5	664	0.09
sp|P52272|	HNRPM	HUMAN	Heterogeneous nuclear ribonucleoprotein M OS=Homo sapiens GN=HNRNPM PE=1 SV=3	46	2	2	1.9	730	0.09
sp|P63244|	GBLP	HUMAN	Guanine nucleotide-binding protein subunit beta-2-like 1 OS=Homo sapiens GN=GNB2L1 PE=1 SV=3	43	1	1	3.8	317	0.09
sp|P37837|	TALDO	HUMAN	Transaldolase OS=Homo sapiens GN=TALDO1 PE=1 SV=2	38	1	1	2.4	337	0.09
sp|Q8NGI0|	O52N2	HUMAN	Olfactory receptor 52N2 OS=Homo sapiens GN=OR52N2 PE=3 SV=1	31	1	1	2.5	321	0.09
sp|P40926|	MDHM	HUMAN	Malate dehydrogenase, mitochondrial OS=Homo sapiens GN=MDH2 PE=1 SV=3	24	1	1	5.6	338	0.09
sp|Q12931|	TRAP1	HUMAN	Heat shock protein 75 kDa, mitochondrial OS=Homo sapiens GN=TRAP1 PE=1 SV=3	78	2	2	4.1	704	0.08
sp|Q96HE9|	PRR11	HUMAN	Proline-rich protein 11 OS=Homo sapiens GN=PRR11 PE=1 SV=1	39	5	1	1.9	360	0.08
sp|P12277|	KCRB	HUMAN	Creatine kinase B-type OS=Homo sapiens GN=CKB PE=1 SV=1	31	1	1	2.9	381	0.08
sp|Q8IYR6|	TEFF1	HUMAN	Tomoregulin-1 OS=Homo sapiens GN=TMEFF1 PE=1 SV=1	29	4	1	3.4	380	0.08
sp|Q6ZVX9|	PAQR9	HUMAN	Progestin and adipoQ receptor family member 9 OS=Homo sapiens GN=PAQR9 PE=2 SV=1	27	4	1	1.6	377	0.08
sp|Q96MG8|	PCMD1	HUMAN	Protein-L-isoaspartate O-methyltransferase domain-containing protein 1 OS=Homo sapiens GN=PCMTD1 PE=1 SV=2	25	1	1	2.2	357	0.08
sp|P43243|	MATR3	HUMAN	Matrin-3 OS=Homo sapiens GN=MATR3 PE=1 SV=2	163	2	1	3	847	0.07
sp|Q9NTK5|	OLA1	HUMAN	Obg-like ATPase 1 OS=Homo sapiens GN=OLA1 PE=1 SV=2	97	1	1	3.8	396	0.07
sp|Q14240|	IF4A2	HUMAN	Eukaryotic initiation factor 4A-II OS=Homo sapiens GN=EIF4A2 PE=1 SV=2	48	1	1	2.5	407	0.07
sp|P00505|	AATM	HUMAN	Aspartate aminotransferase, mitochondrial OS=Homo sapiens GN=GOT2 PE=1 SV=3	46	1	1	3.3	430	0.07
sp|P00749|	UROK	HUMAN	Urokinase-type plasminogen activator OS=Homo sapiens GN=PLAU PE=1 SV=2	43	1	1	1.4	431	0.07
sp|P13929|	ENOB	HUMAN	Beta-enolase OS=Homo sapiens GN=ENO3 PE=1 SV=5	41	2	2	10.1	434	0.07
sp|P13489|	RINI	HUMAN	Ribonuclease inhibitor OS=Homo sapiens GN=RNH1 PE=1 SV=2	39	1	1	3.3	461	0.07
sp|P13639|	EF2	HUMAN	Elongation factor 2 OS=Homo sapiens GN=EEF2 PE=1 SV=4	33	4	3	3.7	858	0.07
sp|Q8WWW0|	RASF5	HUMAN	Ras association domain-containing protein 5 OS=Homo sapiens GN=RASSF5 PE=1 SV=1	32	1	1	1.4	418	0.07
sp|Q494W8|	CRFM7	HUMAN	CHRNA7-FAM7A fusion protein OS=Homo sapiens GN=CHRFAM7A PE=2 SV=1	32	1	1	1.5	412	0.07
sp|Q9NRB3|	CHSTC	HUMAN	Carbohydrate sulfotransferase 12 OS=Homo sapiens GN=CHST12 PE=1 SV=2	31	4	2	3.9	414	0.07
sp|P23526|	SAHH	HUMAN	Adenosylhomocysteinase OS=Homo sapiens GN=AHCY PE=1 SV=4	31	1	1	2.8	432	0.07
sp|Q8IX90|	SKA3	HUMAN	Spindle and kinetochore-associated protein 3 OS=Homo sapiens GN=SKA3 PE=1 SV=2	28	1	1	1.9	412	0.07
sp|P36957|	ODO2	HUMAN	Dihydrolipoyllysine-residue succinyltransferase component of 2-oxoglutarate dehydrogenase complex, mitochondrial OS=Homo sapiens GN=DLST PE=1 SV=4	25	1	1	1.8	453	0.07
sp|Q8NBL1|	PGLT1	HUMAN	Protein O-glucosyltransferase 1 OS=Homo sapiens GN=POGLUT1 PE=1 SV=1	25	1	1	2.3	392	0.07
sp|P24752|	THIL	HUMAN	Acetyl-CoA acetyltransferase, mitochondrial OS=Homo sapiens GN=ACAT1 PE=1 SV=1	23	1	1	6.3	427	0.07
sp|Q9NRR4|	RNC	HUMAN	Ribonuclease 3 OS=Homo sapiens GN=DROSHA PE=1 SV=2	249	7	2	2.2	1374	0.06
sp|Q00005|	2ABB	HUMAN	Serine/threonine-protein phosphatase 2A 55 kDa regulatory subunit B beta isoform OS=Homo sapiens GN=PPP2R2B PE=1 SV=1	75	1	1	3.2	443	0.06
sp|P48643|	TCPE	HUMAN	T-complex protein 1 subunit epsilon OS=Homo sapiens GN=CCT5 PE=1 SV=1	51	1	1	3	541	0.06
sp|Q01518|	CAP1	HUMAN	Adenylyl cyclase-associated protein 1 OS=Homo sapiens GN=CAP1 PE=1 SV=5	38	1	1	4.8	475	0.06
sp|P11166|	GTR1	HUMAN	Solute carrier family 2, facilitated glucose transporter member 1 OS=Homo sapiens GN=SLC2A1 PE=1 SV=2	35	1	1	1.6	492	0.06
sp|P06576|	ATPB	HUMAN	ATP synthase subunit beta, mitochondrial OS=Homo sapiens GN=ATP5B PE=1 SV=3	33	2	2	5.5	529	0.06
sp|Q9UMS4|	PRP19	HUMAN	Pre-mRNA-processing factor 19 OS=Homo sapiens GN=PRPF19 PE=1 SV=1	32	1	1	3.4	504	0.06
sp|P30837|	AL1B1	HUMAN	Aldehyde dehydrogenase X, mitochondrial OS=Homo sapiens GN=ALDH1B1 PE=1 SV=3	30	1	1	3.3	517	0.06
sp|P24046|	GBRR1	HUMAN	Gamma-aminobutyric acid receptor subunit rho-1 OS=Homo sapiens GN=GABRR1 PE=2 SV=2	30	1	1	3.5	479	0.06
sp|Q9BYJ4|	TRI34	HUMAN	Tripartite motif-containing protein 34 OS=Homo sapiens GN=TRIM34 PE=1 SV=2	30	1	1	1.4	488	0.06
sp|P41219|	PERI	HUMAN	Peripherin OS=Homo sapiens GN=PRPH PE=1 SV=2	30	1	1	1.5	470	0.06
sp|Q5TID7|	CC181	HUMAN	Coiled-coil domain-containing protein 181 OS=Homo sapiens GN=CCDC181 PE=2 SV=1	30	1	1	1.4	509	0.06
sp|Q13283|	G3BP1	HUMAN	Ras GTPase-activating protein-binding protein 1 OS=Homo sapiens GN=G3BP1 PE=1 SV=1	28	1	1	3.6	466	0.06
sp|Q9H5U6|	ZCHC4	HUMAN	Zinc finger CCHC domain-containing protein 4 OS=Homo sapiens GN=ZCCHC4 PE=1 SV=3	28	1	1	1.2	513	0.06
sp|P16671|	CD36	HUMAN	Platelet glycoprotein 4 OS=Homo sapiens GN=CD36 PE=1 SV=2	23	1	1	1.3	472	0.06
sp|O60304|	ZN500	HUMAN	Zinc finger protein 500 OS=Homo sapiens GN=ZNF500 PE=2 SV=2	21	1	1	2.1	480	0.06
sp|P06744|	G6PI	HUMAN	Glucose-6-phosphate isomerase OS=Homo sapiens GN=GPI PE=1 SV=4	81	1	1	2.7	558	0.05
sp|O60506|	HNRPQ	HUMAN	Heterogeneous nuclear ribonucleoprotein Q OS=Homo sapiens GN=SYNCRIP PE=1 SV=2	66	1	1	2.1	623	0.05
sp|Q9NWS1|	PARI	HUMAN	PCNA-interacting partner OS=Homo sapiens GN=PARPBP PE=1 SV=3	43	1	1	1	579	0.05
sp|P17844|	DDX5	HUMAN	Probable ATP-dependent RNA helicase DDX5 OS=Homo sapiens GN=DDX5 PE=1 SV=1	40	2	2	3.7	614	0.05
sp|Q96PK6|	RBM14	HUMAN	RNA-binding protein 14 OS=Homo sapiens GN=RBM14 PE=1 SV=2	40	1	1	1.5	669	0.05
sp|P08243|	ASNS	HUMAN	Asparagine synthetase [glutamine-hydrolyzing] OS=Homo sapiens GN=ASNS PE=1 SV=4	38	1	1	1.6	561	0.05
sp|P04843|	RPN1	HUMAN	Dolichyl-diphosphooligosaccharide--protein glycosyltransferase subunit 1 OS=Homo sapiens GN=RPN1 PE=1 SV=1	35	1	1	2.5	607	0.05
sp|O60299|	LZTS3	HUMAN	Leucine zipper putative tumor suppressor 3 OS=Homo sapiens GN=LZTS3 PE=2 SV=1	34	1	1	1.3	673	0.05
sp|Q9P2B4|	CT2NL	HUMAN	CTTNBP2 N-terminal-like protein OS=Homo sapiens GN=CTTNBP2NL PE=1 SV=2	32	2	1	0.9	639	0.05
sp|Q4U2R8|	S22A6	HUMAN	Solute carrier family 22 member 6 OS=Homo sapiens GN=SLC22A6 PE=1 SV=1	32	1	1	1.1	563	0.05
sp|Q6UXF1|	TM108	HUMAN	Transmembrane protein 108 OS=Homo sapiens GN=TMEM108 PE=2 SV=2	30	1	1	1.2	575	0.05
sp|Q9NUW8|	TYDP1	HUMAN	Tyrosyl-DNA phosphodiesterase 1 OS=Homo sapiens GN=TDP1 PE=1 SV=2	28	1	1	1.3	608	0.05
sp|Q07065|	CKAP4	HUMAN	Cytoskeleton-associated protein 4 OS=Homo sapiens GN=CKAP4 PE=1 SV=2	27	2	1	2.7	602	0.05
sp|Q9UJX2|	CDC23	HUMAN	Cell division cycle protein 23 homolog OS=Homo sapiens GN=CDC23 PE=1 SV=3	26	1	1	1.2	597	0.05
sp|Q96AE4|	FUBP1	HUMAN	Far upstream element-binding protein 1 OS=Homo sapiens GN=FUBP1 PE=1 SV=3	26	1	1	2	644	0.05
sp|P17987|	TCPA	HUMAN	T-complex protein 1 subunit alpha OS=Homo sapiens GN=TCP1 PE=1 SV=1	25	1	1	3.1	556	0.05
sp|P27824|	CALX	HUMAN	Calnexin OS=Homo sapiens GN=CANX PE=1 SV=2	24	1	1	2.7	592	0.05
sp|P11940|	PABP1	HUMAN	Polyadenylate-binding protein 1 OS=Homo sapiens GN=PABPC1 PE=1 SV=2	22	1	1	2.7	636	0.05
sp|Q8TER0|	SNED1	HUMAN	Sushi, nidogen and EGF-like domain-containing protein 1 OS=Homo sapiens GN=SNED1 PE=2 SV=2	294	10	3	2.1	1413	0.04
sp|P55072|	TERA	HUMAN	Transitional endoplasmic reticulum ATPase OS=Homo sapiens GN=VCP PE=1 SV=4	59	1	1	2.1	806	0.04
sp|O43143|	DHX15	HUMAN	Pre-mRNA-splicing factor ATP-dependent RNA helicase DHX15 OS=Homo sapiens GN=DHX15 PE=1 SV=2	50	1	1	1.5	795	0.04
sp|Q13263|	TIF1B	HUMAN	Transcription intermediary factor 1-beta OS=Homo sapiens GN=TRIM28 PE=1 SV=5	50	1	1	1.9	835	0.04
sp|O43548|	TGM5	HUMAN	Protein-glutamine gamma-glutamyltransferase 5 OS=Homo sapiens GN=TGM5 PE=1 SV=4	32	2	1	1	720	0.04
sp|Q8WYQ5|	DGCR8	HUMAN	Microprocessor complex subunit DGCR8 OS=Homo sapiens GN=DGCR8 PE=1 SV=1	32	2	2	3.2	773	0.04
sp|Q96CN5|	LRC45	HUMAN	Leucine-rich repeat-containing protein 45 OS=Homo sapiens GN=LRRC45 PE=1 SV=1	31	1	1	2.2	670	0.04
sp|Q14393|	GAS6	HUMAN	Growth arrest-specific protein 6 OS=Homo sapiens GN=GAS6 PE=1 SV=2	31	1	1	0.8	721	0.04
sp|Q92544|	TM9S4	HUMAN	Transmembrane 9 superfamily member 4 OS=Homo sapiens GN=TM9SF4 PE=1 SV=2	31	1	1	2	642	0.04
sp|Q8NI51|	CTCFL	HUMAN	Transcriptional repressor CTCFL OS=Homo sapiens GN=CTCFL PE=1 SV=2	30	1	1	1.1	663	0.04
sp|Q96GR2|	ACBG1	HUMAN	Long-chain-fatty-acid--CoA ligase ACSBG1 OS=Homo sapiens GN=ACSBG1 PE=2 SV=2	30	1	1	0.8	724	0.04
sp|Q5HYK7|	SH319	HUMAN	SH3 domain-containing protein 19 OS=Homo sapiens GN=SH3D19 PE=1 SV=2	30	1	1	0.9	790	0.04
sp|Q9H8Y5|	ANKZ1	HUMAN	Ankyrin repeat and zinc finger domain-containing protein 1 OS=Homo sapiens GN=ANKZF1 PE=1 SV=1	29	1	1	1.1	726	0.04
sp|O95672|	ECEL1	HUMAN	Endothelin-converting enzyme-like 1 OS=Homo sapiens GN=ECEL1 PE=1 SV=3	27	4	1	0.8	775	0.04
sp|Q9UQ90|	SPG7	HUMAN	Paraplegin OS=Homo sapiens GN=SPG7 PE=1 SV=2	27	1	1	1.3	795	0.04
sp|O15117|	FYB	HUMAN	FYN-binding protein OS=Homo sapiens GN=FYB PE=1 SV=2	20	1	1	1.1	783	0.04
sp|O00410|	IPO5	HUMAN	Importin-5 OS=Homo sapiens GN=IPO5 PE=1 SV=4	60	1	1	1.8	1097	0.03
sp|Q92598|	HS105	HUMAN	Heat shock protein 105 kDa OS=Homo sapiens GN=HSPH1 PE=1 SV=1	59	1	1	1.6	858	0.03
sp|Q7RTW8|	OTOAN	HUMAN	Otoancorin OS=Homo sapiens GN=OTOA PE=1 SV=1	58	2	1	0.5	1153	0.03
sp|P18206|	VINC	HUMAN	Vinculin OS=Homo sapiens GN=VCL PE=1 SV=4	55	1	1	1.9	1134	0.03
sp|P09874|	PARP1	HUMAN	Poly [ADP-ribose] polymerase 1 OS=Homo sapiens GN=PARP1 PE=1 SV=4	39	1	1	1.9	1014	0.03
sp|Q9P202|	WHRN	HUMAN	Whirlin OS=Homo sapiens GN=DFNB31 PE=1 SV=3	39	2	1	0.7	907	0.03
sp|O60282|	KIF5C	HUMAN	Kinesin heavy chain isoform 5C OS=Homo sapiens GN=KIF5C PE=1 SV=1	39	2	1	0.6	957	0.03
sp|Q14974|	IMB1	HUMAN	Importin subunit beta-1 OS=Homo sapiens GN=KPNB1 PE=1 SV=2	33	1	1	1.7	876	0.03
sp|Q8IXT5|	RB12B	HUMAN	RNA-binding protein 12B OS=Homo sapiens GN=RBM12B PE=1 SV=2	33	1	1	1	1001	0.03
sp|Q5JTC6|	AMER1	HUMAN	APC membrane recruitment protein 1 OS=Homo sapiens GN=AMER1 PE=1 SV=2	32	3	1	0.9	1135	0.03
sp|Q8IX03|	KIBRA	HUMAN	Protein KIBRA OS=Homo sapiens GN=WWC1 PE=1 SV=1	30	1	1	0.7	1113	0.03
sp|Q13608|	PEX6	HUMAN	Peroxisome assembly factor 2 OS=Homo sapiens GN=PEX6 PE=1 SV=2	29	1	1	0.7	980	0.03
sp|Q01968|	OCRL	HUMAN	Inositol polyphosphate 5-phosphatase OCRL-1 OS=Homo sapiens GN=OCRL PE=1 SV=3	28	1	1	1	901	0.03
sp|P38570|	ITAE	HUMAN	Integrin alpha-E OS=Homo sapiens GN=ITGAE PE=1 SV=3	28	4	1	0.5	1179	0.03
sp|Q9Y4L1|	HYOU1	HUMAN	Hypoxia up-regulated protein 1 OS=Homo sapiens GN=HYOU1 PE=1 SV=1	27	1	1	1.3	999	0.03
sp|Q00610|	CLH1	HUMAN	Clathrin heavy chain 1 OS=Homo sapiens GN=CLTC PE=1 SV=5	58	1	1	0.5	1675	0.02
sp|Q9HCM2|	PLXA4	HUMAN	Plexin-A4 OS=Homo sapiens GN=PLXNA4 PE=1 SV=4	49	6	1	0.3	1894	0.02
sp|E9PAV3|	NACAM	HUMAN	Nascent polypeptide-associated complex subunit alpha, muscle-specific form OS=Homo sapiens GN=NACA PE=1 SV=1	47	1	1	0.7	2078	0.02
sp|Q68CQ1|	MROH7	HUMAN	Maestro heat-like repeat-containing protein family member 7 OS=Homo sapiens GN=MROH7 PE=2 SV=4	43	1	1	0.5	1323	0.02
sp|P23458|	JAK1	HUMAN	Tyrosine-protein kinase JAK1 OS=Homo sapiens GN=JAK1 PE=1 SV=2	43	1	1	0.5	1154	0.02
sp|P29597|	TYK2	HUMAN	Non-receptor tyrosine-protein kinase TYK2 OS=Homo sapiens GN=TYK2 PE=1 SV=3	43	1	1	0.5	1187	0.02
sp|Q9HC77|	CENPJ	HUMAN	Centromere protein J OS=Homo sapiens GN=CENPJ PE=1 SV=2	43	4	1	0.6	1338	0.02
sp|Q96QZ7|	MAGI1	HUMAN	Membrane-associated guanylate kinase, WW and PDZ domain-containing protein 1 OS=Homo sapiens GN=MAGI1 PE=1 SV=3	37	1	1	0.4	1491	0.02
sp|Q7Z7B0|	FLIP1	HUMAN	Filamin-A-interacting protein 1 OS=Homo sapiens GN=FILIP1 PE=1 SV=1	35	1	1	0.6	1213	0.02
sp|Q10570|	CPSF1	HUMAN	Cleavage and polyadenylation specificity factor subunit 1 OS=Homo sapiens GN=CPSF1 PE=1 SV=2	34	1	1	0.8	1443	0.02
sp|Q5T890|	ER6L2	HUMAN	DNA excision repair protein ERCC-6-like 2 OS=Homo sapiens GN=ERCC6L2 PE=1 SV=2	34	1	1	0.5	1561	0.02
sp|Q3V6T2|	GRDN	HUMAN	Girdin OS=Homo sapiens GN=CCDC88A PE=1 SV=2	32	1	1	0.3	1871	0.02
sp|Q08211|	DHX9	HUMAN	ATP-dependent RNA helicase A OS=Homo sapiens GN=DHX9 PE=1 SV=4	31	1	1	1.3	1270	0.02
sp|Q9UJ98|	STAG3	HUMAN	Cohesin subunit SA-3 OS=Homo sapiens GN=STAG3 PE=1 SV=2	30	1	1	0.7	1225	0.02
sp|Q13972|	RGRF1	HUMAN	Ras-specific guanine nucleotide-releasing factor 1 OS=Homo sapiens GN=RASGRF1 PE=1 SV=2	30	1	1	0.5	1273	0.02
sp|Q9C0D5|	TANC1	HUMAN	Protein TANC1 OS=Homo sapiens GN=TANC1 PE=1 SV=3	29	2	1	0.4	1861	0.02
sp|P24928|	RPB1	HUMAN	DNA-directed RNA polymerase II subunit RPB1 OS=Homo sapiens GN=POLR2A PE=1 SV=2	25	1	1	0.4	1970	0.02
sp|O15399|	NMDE4	HUMAN	Glutamate receptor ionotropic, NMDA 2D OS=Homo sapiens GN=GRIN2D PE=1 SV=2	24	1	1	0.7	1336	0.02
sp|Q8IY21|	DDX60	HUMAN	Probable ATP-dependent RNA helicase DDX60 OS=Homo sapiens GN=DDX60 PE=1 SV=3	21	1	1	0.6	1712	0.02
sp|Q9NRC6|	SPTN5	HUMAN	Spectrin beta chain, non-erythrocytic 5 OS=Homo sapiens GN=SPTBN5 PE=1 SV=2	43	1	1	0.2	3674	0.01
sp|Q5TZA2|	CROCC	HUMAN	Rootletin OS=Homo sapiens GN=CROCC PE=1 SV=1	43	1	1	0.4	2017	0.01
sp|Q8IWZ3|	ANKH1	HUMAN	Ankyrin repeat and KH domain-containing protein 1 OS=Homo sapiens GN=ANKHD1 PE=1 SV=1	36	2	2	0.3	2542	0.01
sp|Q8NEZ4|	KMT2C	HUMAN	Histone-lysine N-methyltransferase 2C OS=Homo sapiens GN=KMT2C PE=1 SV=3	33	1	1	0.2	4911	0.01
sp|Q15652|	JHD2C	HUMAN	Probable JmjC domain-containing histone demethylation protein 2C OS=Homo sapiens GN=JMJD1C PE=1 SV=2	31	1	1	0.5	2540	0.01
sp|Q9HC10|	OTOF	HUMAN	Otoferlin OS=Homo sapiens GN=OTOF PE=1 SV=3	31	3	1	0.3	1997	0.01
sp|Q9P2D3|	HTR5B	HUMAN	HEAT repeat-containing protein 5B OS=Homo sapiens GN=HEATR5B PE=1 SV=2	30	1	1	0.5	2071	0.01
