# Supplementary material for: Excessive miR-25-3p maturation via N6-methyladenosine stimulated by cigarette smoke promotes pancreatic cancer progression
Source: Nat Commun. 2019 Apr 23;10:1858. doi: 10.1038/s41467-019-09712-x (PMC6478927; doi:10.1038/s41467-019-09712-x)
Supplement: Supplementary file 7 — Supplementary Data 4 [file 41467_2019_9712_MOESM7_ESM.xlsx]

## Sheet: DGCR8-IP
Supplementary Data 4: Mass spectrometry data for DGCR8-interacting proteins
prot_acc	prot_name	species	prot_desc	prot_score	prot_matches	prot_sequences	prot_cover	prot_len	emPAI
sp|O43852|	CALU	HUMAN	Calumenin OS=Homo sapiens GN=CALU PE=1 SV=2	1611	68	21	59.4	315	9.98
sp|P00367|	DHE3	HUMAN	Glutamate dehydrogenase 1, mitochondrial OS=Homo sapiens GN=GLUD1 PE=1 SV=2	1306	66	25	41.8	558	5.54
sp|P60709|	ACTB	HUMAN	Actin, cytoplasmic 1 OS=Homo sapiens GN=ACTB PE=1 SV=1	786	36	14	47.5	375	3.26
sp|P12956|	XRCC6	HUMAN	X-ray repair cross-complementing protein 6 OS=Homo sapiens GN=XRCC6 PE=1 SV=2	713	33	22	41.9	609	2.01
sp|P08238|	HS90B	HUMAN	Heat shock protein HSP 90-beta OS=Homo sapiens GN=HSP90AB1 PE=1 SV=4	788	37	24	34.4	724	1.95
sp|P10809|	CH60	HUMAN	60 kDa heat shock protein, mitochondrial OS=Homo sapiens GN=HSPD1 PE=1 SV=2	800	24	16	38.2	573	1.71
sp|P07900|	HS90A	HUMAN	Heat shock protein HSP 90-alpha OS=Homo sapiens GN=HSP90AA1 PE=1 SV=5	667	35	24	33.3	732	1.69
sp|P11021|	GRP78	HUMAN	78 kDa glucose-regulated protein OS=Homo sapiens GN=HSPA5 PE=1 SV=2	818	34	22	38.5	654	1.66
sp|P14618|	KPYM	HUMAN	Pyruvate kinase PKM OS=Homo sapiens GN=PKM PE=1 SV=4	409	22	17	39.9	531	1.29
sp|P11142|	HSP7C	HUMAN	Heat shock cognate 71 kDa protein OS=Homo sapiens GN=HSPA8 PE=1 SV=1	626	28	18	30.8	646	1.16
sp|P07437|	TBB5	HUMAN	Tubulin beta chain OS=Homo sapiens GN=TUBB PE=1 SV=2	350	17	10	31.8	444	1.16
sp|P68032|	ACTC	HUMAN	Actin, alpha cardiac muscle 1 OS=Homo sapiens GN=ACTC1 PE=1 SV=1	380	19	9	26	377	1.13
sp|P04406|	G3P	HUMAN	Glyceraldehyde-3-phosphate dehydrogenase OS=Homo sapiens GN=GAPDH PE=1 SV=3	296	14	8	37	335	1.02
sp|P68371|	TBB4B	HUMAN	Tubulin beta-4B chain OS=Homo sapiens GN=TUBB4B PE=1 SV=1	270	14	10	31.7	445	1.02
sp|P15311|	EZRI	HUMAN	Ezrin OS=Homo sapiens GN=EZR PE=1 SV=4	336	25	16	23.9	586	1
sp|Q8N5F7|	NKAP	HUMAN	NF-kappa-B-activating protein OS=Homo sapiens GN=NKAP PE=1 SV=1	466	17	8	28.2	415	0.97
sp|Q9BQE3|	TBA1C	HUMAN	Tubulin alpha-1C chain OS=Homo sapiens GN=TUBA1C PE=1 SV=1	467	16	7	23.6	449	0.9
sp|P07195|	LDHB	HUMAN	L-lactate dehydrogenase B chain OS=Homo sapiens GN=LDHB PE=1 SV=2	237	8	6	20.1	334	0.83
sp|Q5VTE0|	EF1A3	HUMAN	Putative elongation factor 1-alpha-like 3 OS=Homo sapiens GN=EEF1A1P5 PE=5 SV=1	271	17	10	25.1	462	0.66
sp|P06733|	ENOA	HUMAN	Alpha-enolase OS=Homo sapiens GN=ENO1 PE=1 SV=2	172	10	6	18.9	434	0.61
sp|P06702|	S10A9	HUMAN	Protein S100-A9 OS=Homo sapiens GN=S100A9 PE=1 SV=1	62	2	1	13.2	114	0.58
sp|Q9BVA1|	TBB2B	HUMAN	Tubulin beta-2B chain OS=Homo sapiens GN=TUBB2B PE=1 SV=1	182	11	7	24.3	445	0.56
sp|Q5QNW6|	H2B2F	HUMAN	Histone H2B type 2-F OS=Homo sapiens GN=HIST2H2BF PE=1 SV=3	104	2	2	20.6	126	0.55
sp|P00338|	LDHA	HUMAN	L-lactate dehydrogenase A chain OS=Homo sapiens GN=LDHA PE=1 SV=2	148	6	5	15.4	332	0.54
sp|P13010|	XRCC5	HUMAN	X-ray repair cross-complementing protein 5 OS=Homo sapiens GN=XRCC5 PE=1 SV=3	346	15	13	24.2	732	0.53
sp|P32119|	PRDX2	HUMAN	Peroxiredoxin-2 OS=Homo sapiens GN=PRDX2 PE=1 SV=5	103	3	3	14.6	198	0.53
sp|Q562R1|	ACTBL	HUMAN	Beta-actin-like protein 2 OS=Homo sapiens GN=ACTBL2 PE=1 SV=2	280	15	4	13	376	0.46
sp|P30838|	AL3A1	HUMAN	Aldehyde dehydrogenase, dimeric NADP-preferring OS=Homo sapiens GN=ALDH3A1 PE=1 SV=3	117	7	6	17.2	453	0.46
sp|P62979|	RS27A	HUMAN	Ubiquitin-40S ribosomal protein S27a OS=Homo sapiens GN=RPS27A PE=1 SV=2	54	2	2	16	156	0.41
sp|P19338|	NUCL	HUMAN	Nucleolin OS=Homo sapiens GN=NCL PE=1 SV=3	194	11	11	19.4	710	0.4
sp|P06576|	ATPB	HUMAN	ATP synthase subunit beta, mitochondrial OS=Homo sapiens GN=ATP5B PE=1 SV=3	113	6	6	16.4	529	0.4
sp|P62280|	RS11	HUMAN	40S ribosomal protein S11 OS=Homo sapiens GN=RPS11 PE=1 SV=3	31	2	2	9.5	158	0.4
sp|Q15084|	PDIA6	HUMAN	Protein disulfide-isomerase A6 OS=Homo sapiens GN=PDIA6 PE=1 SV=1	108	6	4	13.6	440	0.39
sp|P0DMV8|	HS71A	HUMAN	Heat shock 70 kDa protein 1A OS=Homo sapiens GN=HSPA1A PE=1 SV=1	355	14	9	16.8	641	0.38
sp|P11177|	ODPB	HUMAN	Pyruvate dehydrogenase E1 component subunit beta, mitochondrial OS=Homo sapiens GN=PDHB PE=1 SV=3	146	4	3	12	359	0.38
sp|P62258|	1433E	HUMAN	14-3-3 protein epsilon OS=Homo sapiens GN=YWHAE PE=1 SV=1	91	4	3	11.4	255	0.38
sp|P14406|	CX7A2	HUMAN	Cytochrome c oxidase subunit 7A2, mitochondrial OS=Homo sapiens GN=COX7A2 PE=1 SV=1	29	1	1	7.2	83	0.37
sp|P38646|	GRP75	HUMAN	Stress-70 protein, mitochondrial OS=Homo sapiens GN=HSPA9 PE=1 SV=2	223	8	8	15.2	679	0.36
sp|P29401|	TKT	HUMAN	Transketolase OS=Homo sapiens GN=TKT PE=1 SV=3	128	6	6	15.9	623	0.33
sp|P30101|	PDIA3	HUMAN	Protein disulfide-isomerase A3 OS=Homo sapiens GN=PDIA3 PE=1 SV=4	110	6	6	16.6	505	0.33
sp|P62081|	RS7	HUMAN	40S ribosomal protein S7 OS=Homo sapiens GN=RPS7 PE=1 SV=1	95	2	2	17.5	194	0.33
sp|Q06830|	PRDX1	HUMAN	Peroxiredoxin-1 OS=Homo sapiens GN=PRDX1 PE=1 SV=1	57	3	3	15.1	199	0.33
sp|P10412|	H14	HUMAN	Histone H1.4 OS=Homo sapiens GN=HIST1H1E PE=1 SV=2	38	2	2	9.1	219	0.33
sp|Q14240|	IF4A2	HUMAN	Eukaryotic initiation factor 4A-II OS=Homo sapiens GN=EIF4A2 PE=1 SV=2	144	4	4	13	407	0.32
sp|Q9H0U4|	RAB1B	HUMAN	Ras-related protein Rab-1B OS=Homo sapiens GN=RAB1B PE=1 SV=1	88	2	2	13.4	201	0.32
sp|P61026|	RAB10	HUMAN	Ras-related protein Rab-10 OS=Homo sapiens GN=RAB10 PE=1 SV=1	62	2	2	11	200	0.32
sp|P01857|	IGHG1	HUMAN	Ig gamma-1 chain C region OS=Homo sapiens GN=IGHG1 PE=1 SV=1	323	27	2	4.5	330	0.3
sp|P04181|	OAT	HUMAN	Ornithine aminotransferase, mitochondrial OS=Homo sapiens GN=OAT PE=1 SV=1	96	4	4	10.3	439	0.3
sp|P14625|	ENPL	HUMAN	Endoplasmin OS=Homo sapiens GN=HSP90B1 PE=1 SV=1	201	8	7	9.6	803	0.28
sp|P04075|	ALDOA	HUMAN	Fructose-bisphosphate aldolase A OS=Homo sapiens GN=ALDOA PE=1 SV=2	66	4	4	14.3	364	0.27
sp|P23396|	RS3	HUMAN	40S ribosomal protein S3 OS=Homo sapiens GN=RPS3 PE=1 SV=2	54	2	2	9.1	243	0.27
sp|P01625|	KV402	HUMAN	Ig kappa chain V-IV region Len OS=Homo sapiens PE=1 SV=2	36	1	1	7.9	114	0.27
sp|P17066|	HSP76	HUMAN	Heat shock 70 kDa protein 6 OS=Homo sapiens GN=HSPA6 PE=1 SV=2	293	11	6	10.9	643	0.25
sp|P50990|	TCPQ	HUMAN	T-complex protein 1 subunit theta OS=Homo sapiens GN=CCT8 PE=1 SV=4	122	4	4	9.5	548	0.24
sp|P04259|	K2C6B	HUMAN	Keratin, type II cytoskeletal 6B OS=Homo sapiens GN=KRT6B PE=1 SV=5	115	10	6	9.8	564	0.24
sp|P25705|	ATPA	HUMAN	ATP synthase subunit alpha, mitochondrial OS=Homo sapiens GN=ATP5A1 PE=1 SV=1	96	6	6	13.2	553	0.24
sp|O95399|	UTS2	HUMAN	Urotensin-2 OS=Homo sapiens GN=UTS2 PE=1 SV=1	67	2	1	6.5	124	0.24
sp|P0C0S8|	H2A1	HUMAN	Histone H2A type 1 OS=Homo sapiens GN=HIST1H2AG PE=1 SV=2	28	2	1	14.6	130	0.24
sp|P29692|	EF1D	HUMAN	Elongation factor 1-delta OS=Homo sapiens GN=EEF1D PE=1 SV=5	32	2	2	12.8	281	0.23
sp|P09104|	ENOG	HUMAN	Gamma-enolase OS=Homo sapiens GN=ENO2 PE=1 SV=3	107	5	2	7.1	434	0.22
sp|Q8WYQ5|	DGCR8	HUMAN	Microprocessor complex subunit DGCR8 OS=Homo sapiens GN=DGCR8 PE=1 SV=1	125	7	7	8.8	773	0.21
sp|P08865|	RSSA	HUMAN	40S ribosomal protein SA OS=Homo sapiens GN=RPSA PE=1 SV=4	66	2	2	7.1	295	0.21
sp|P05388|	RLA0	HUMAN	60S acidic ribosomal protein P0 OS=Homo sapiens GN=RPLP0 PE=1 SV=1	75	3	3	15.8	317	0.2
sp|P15531|	NDKA	HUMAN	Nucleoside diphosphate kinase A OS=Homo sapiens GN=NME1 PE=1 SV=1	27	2	2	19.1	152	0.2
sp|P20591|	MX1	HUMAN	Interferon-induced GTP-binding protein Mx1 OS=Homo sapiens GN=MX1 PE=1 SV=4	146	4	4	9.8	662	0.19
sp|P02545|	LMNA	HUMAN	Prelamin-A/C OS=Homo sapiens GN=LMNA PE=1 SV=1	127	4	4	6.8	664	0.19
sp|P62269|	RS18	HUMAN	40S ribosomal protein S18 OS=Homo sapiens GN=RPS18 PE=1 SV=3	35	1	1	5.3	152	0.19
sp|P78371|	TCPB	HUMAN	T-complex protein 1 subunit beta OS=Homo sapiens GN=CCT2 PE=1 SV=4	108	3	3	9.5	535	0.18
sp|Q5XKE5|	K2C79	HUMAN	Keratin, type II cytoskeletal 79 OS=Homo sapiens GN=KRT79 PE=1 SV=2	55	7	5	8.4	535	0.18
sp|P62913|	RL11	HUMAN	60S ribosomal protein L11 OS=Homo sapiens GN=RPL11 PE=1 SV=2	48	1	1	7.9	178	0.17
sp|P06744|	G6PI	HUMAN	Glucose-6-phosphate isomerase OS=Homo sapiens GN=GPI PE=1 SV=4	115	3	2	5.7	558	0.16
sp|P08727|	K1C19	HUMAN	Keratin, type I cytoskeletal 19 OS=Homo sapiens GN=KRT19 PE=1 SV=4	97	4	3	6	400	0.16
sp|P12035|	K2C3	HUMAN	Keratin, type II cytoskeletal 3 OS=Homo sapiens GN=KRT3 PE=1 SV=3	62	5	5	6.1	628	0.16
sp|P23435|	CBLN1	HUMAN	Cerebellin-1 OS=Homo sapiens GN=CBLN1 PE=1 SV=1	57	2	1	3.6	193	0.16
sp|Q9NXW2|	DJB12	HUMAN	DnaJ homolog subfamily B member 12 OS=Homo sapiens GN=DNAJB12 PE=1 SV=4	41	2	2	6.7	375	0.16
sp|O14556|	G3PT	HUMAN	Glyceraldehyde-3-phosphate dehydrogenase, testis-specific OS=Homo sapiens GN=GAPDHS PE=1 SV=2	50	2	2	5.4	408	0.15
sp|Q15286|	RAB35	HUMAN	Ras-related protein Rab-35 OS=Homo sapiens GN=RAB35 PE=1 SV=1	39	1	1	5.5	201	0.15
sp|P29508|	SPB3	HUMAN	Serpin B3 OS=Homo sapiens GN=SERPINB3 PE=1 SV=2	26	3	3	7.2	390	0.15
sp|P26641|	EF1G	HUMAN	Elongation factor 1-gamma OS=Homo sapiens GN=EEF1G PE=1 SV=3	73	2	2	4.6	437	0.14
sp|P27797|	CALR	HUMAN	Calreticulin OS=Homo sapiens GN=CALR PE=1 SV=1	60	2	2	5.3	417	0.14
sp|P00505|	AATM	HUMAN	Aspartate aminotransferase, mitochondrial OS=Homo sapiens GN=GOT2 PE=1 SV=3	51	2	2	5.1	430	0.14
sp|P49411|	EFTU	HUMAN	Elongation factor Tu, mitochondrial OS=Homo sapiens GN=TUFM PE=1 SV=2	42	3	3	10	452	0.14
sp|P09211|	GSTP1	HUMAN	Glutathione S-transferase P OS=Homo sapiens GN=GSTP1 PE=1 SV=2	39	1	1	5.2	210	0.14
sp|P51149|	RAB7A	HUMAN	Ras-related protein Rab-7a OS=Homo sapiens GN=RAB7A PE=1 SV=1	36	1	1	6.8	207	0.14
sp|Q6I9Y2|	THOC7	HUMAN	THO complex subunit 7 homolog OS=Homo sapiens GN=THOC7 PE=1 SV=3	33	1	1	2.9	204	0.14
sp|P23284|	PPIB	HUMAN	Peptidyl-prolyl cis-trans isomerase B OS=Homo sapiens GN=PPIB PE=1 SV=2	29	1	1	6	216	0.14
sp|P08670|	VIME	HUMAN	Vimentin OS=Homo sapiens GN=VIM PE=1 SV=4	96	3	3	6.9	466	0.13
sp|P52272|	HNRPM	HUMAN	Heterogeneous nuclear ribonucleoprotein M OS=Homo sapiens GN=HNRNPM PE=1 SV=3	43	4	4	6.3	730	0.13
sp|P07099|	HYEP	HUMAN	Epoxide hydrolase 1 OS=Homo sapiens GN=EPHX1 PE=1 SV=1	40	2	2	4.2	455	0.13
sp|Q9NX63|	MIC19	HUMAN	MICOS complex subunit MIC19 OS=Homo sapiens GN=CHCHD3 PE=1 SV=1	39	1	1	2.6	227	0.13
sp|P07237|	PDIA1	HUMAN	Protein disulfide-isomerase OS=Homo sapiens GN=P4HB PE=1 SV=3	63	3	3	8.1	508	0.12
sp|P62753|	RS6	HUMAN	40S ribosomal protein S6 OS=Homo sapiens GN=RPS6 PE=1 SV=1	51	1	1	4.8	249	0.12
sp|P40227|	TCPZ	HUMAN	T-complex protein 1 subunit zeta OS=Homo sapiens GN=CCT6A PE=1 SV=3	48	2	2	4.7	531	0.12
sp|Q6IQ22|	RAB12	HUMAN	Ras-related protein Rab-12 OS=Homo sapiens GN=RAB12 PE=1 SV=3	38	1	1	2.9	244	0.12
sp|P60900|	PSA6	HUMAN	Proteasome subunit alpha type-6 OS=Homo sapiens GN=PSMA6 PE=1 SV=1	35	1	1	5.3	246	0.12
sp|Q92526|	TCPW	HUMAN	T-complex protein 1 subunit zeta-2 OS=Homo sapiens GN=CCT6B PE=1 SV=5	33	2	2	4.7	530	0.12
sp|P55072|	TERA	HUMAN	Transitional endoplasmic reticulum ATPase OS=Homo sapiens GN=VCP PE=1 SV=4	138	5	4	6.7	806	0.11
sp|O95678|	K2C75	HUMAN	Keratin, type II cytoskeletal 75 OS=Homo sapiens GN=KRT75 PE=1 SV=2	89	6	4	6.4	551	0.11
sp|P15880|	RS2	HUMAN	40S ribosomal protein S2 OS=Homo sapiens GN=RPS2 PE=1 SV=2	66	1	1	4.4	293	0.11
sp|P49368|	TCPG	HUMAN	T-complex protein 1 subunit gamma OS=Homo sapiens GN=CCT3 PE=1 SV=4	62	2	2	4	545	0.11
sp|Q99832|	TCPH	HUMAN	T-complex protein 1 subunit eta OS=Homo sapiens GN=CCT7 PE=1 SV=2	56	3	3	7.9	543	0.11
sp|P15559|	NQO1	HUMAN	NAD(P)H dehydrogenase [quinone] 1 OS=Homo sapiens GN=NQO1 PE=1 SV=1	42	1	1	4.7	274	0.11
sp|Q07021|	C1QBP	HUMAN	Complement component 1 Q subcomponent-binding protein, mitochondrial OS=Homo sapiens GN=C1QBP PE=1 SV=1	41	1	1	5	282	0.11
sp|Q8WXH6|	RB40A	HUMAN	Ras-related protein Rab-40A OS=Homo sapiens GN=RAB40A PE=2 SV=2	33	2	1	2.9	277	0.11
sp|Q8TD47|	RS4Y2	HUMAN	40S ribosomal protein S4, Y isoform 2 OS=Homo sapiens GN=RPS4Y2 PE=2 SV=3	30	1	1	2.7	263	0.11
sp|P30040|	ERP29	HUMAN	Endoplasmic reticulum resident protein 29 OS=Homo sapiens GN=ERP29 PE=1 SV=4	22	1	1	4.6	261	0.11
sp|O43707|	ACTN4	HUMAN	Alpha-actinin-4 OS=Homo sapiens GN=ACTN4 PE=1 SV=2	135	4	4	5.6	911	0.1
sp|O95391|	SLU7	HUMAN	Pre-mRNA-splicing factor SLU7 OS=Homo sapiens GN=SLU7 PE=1 SV=2	71	4	4	8.2	586	0.1
sp|P11940|	PABP1	HUMAN	Polyadenylate-binding protein 1 OS=Homo sapiens GN=PABPC1 PE=1 SV=2	59	2	2	3.5	636	0.1
sp|O60506|	HNRPQ	HUMAN	Heterogeneous nuclear ribonucleoprotein Q OS=Homo sapiens GN=SYNCRIP PE=1 SV=2	53	2	2	4.8	623	0.1
sp|P02768|	ALBU	HUMAN	Serum albumin OS=Homo sapiens GN=ALB PE=1 SV=2	44	2	2	3.6	609	0.1
sp|P06748|	NPM	HUMAN	Nucleophosmin OS=Homo sapiens GN=NPM1 PE=1 SV=2	35	1	1	2.4	294	0.1
sp|A6NCS4|	NKX26	HUMAN	Homeobox protein Nkx-2.6 OS=Homo sapiens GN=NKX2-6 PE=1 SV=1	29	1	1	2.7	301	0.1
sp|Q6IB77|	GLYAT	HUMAN	Glycine N-acyltransferase OS=Homo sapiens GN=GLYAT PE=1 SV=3	27	1	1	4.1	296	0.1
sp|P13667|	PDIA4	HUMAN	Protein disulfide-isomerase A4 OS=Homo sapiens GN=PDIA4 PE=1 SV=2	112	3	2	3.6	645	0.09
sp|P40926|	MDHM	HUMAN	Malate dehydrogenase, mitochondrial OS=Homo sapiens GN=MDH2 PE=1 SV=3	68	1	1	5.6	338	0.09
sp|P22314|	UBA1	HUMAN	Ubiquitin-like modifier-activating enzyme 1 OS=Homo sapiens GN=UBA1 PE=1 SV=3	67	3	3	4.1	1058	0.09
sp|O00571|	DDX3X	HUMAN	ATP-dependent RNA helicase DDX3X OS=Homo sapiens GN=DDX3X PE=1 SV=3	63	2	2	3.6	662	0.09
sp|Q15293|	RCN1	HUMAN	Reticulocalbin-1 OS=Homo sapiens GN=RCN1 PE=1 SV=1	54	2	1	3	331	0.09
sp|O95433|	AHSA1	HUMAN	Activator of 90 kDa heat shock protein ATPase homolog 1 OS=Homo sapiens GN=AHSA1 PE=1 SV=1	40	1	1	6.5	338	0.09
sp|Q14103|	HNRPD	HUMAN	Heterogeneous nuclear ribonucleoprotein D0 OS=Homo sapiens GN=HNRNPD PE=1 SV=1	35	1	1	3.9	355	0.09
sp|Q16698|	DECR	HUMAN	2,4-dienoyl-CoA reductase, mitochondrial OS=Homo sapiens GN=DECR1 PE=1 SV=1	33	1	1	3.3	335	0.09
sp|Q96DT0|	LEG12	HUMAN	Galectin-12 OS=Homo sapiens GN=LGALS12 PE=1 SV=1	31	1	1	3.6	336	0.09
sp|P63244|	GBLP	HUMAN	Guanine nucleotide-binding protein subunit beta-2-like 1 OS=Homo sapiens GN=GNB2L1 PE=1 SV=3	28	1	1	5	317	0.09
sp|P13804|	ETFA	HUMAN	Electron transfer flavoprotein subunit alpha, mitochondrial OS=Homo sapiens GN=ETFA PE=1 SV=1	21	1	1	5.7	333	0.09
sp|Q12931|	TRAP1	HUMAN	Heat shock protein 75 kDa, mitochondrial OS=Homo sapiens GN=TRAP1 PE=1 SV=3	191	4	1	2	704	0.08
sp|P30740|	ILEU	HUMAN	Leukocyte elastase inhibitor OS=Homo sapiens GN=SERPINB1 PE=1 SV=1	53	1	1	5	379	0.08
sp|Q12905|	ILF2	HUMAN	Interleukin enhancer-binding factor 2 OS=Homo sapiens GN=ILF2 PE=1 SV=2	51	1	1	3.6	390	0.08
sp|Q96HE9|	PRR11	HUMAN	Proline-rich protein 11 OS=Homo sapiens GN=PRR11 PE=1 SV=1	39	5	1	1.9	360	0.08
sp|Q96MG8|	PCMD1	HUMAN	Protein-L-isoaspartate O-methyltransferase domain-containing protein 1 OS=Homo sapiens GN=PCMTD1 PE=1 SV=2	37	2	1	2.2	357	0.08
sp|P54727|	RD23B	HUMAN	UV excision repair protein RAD23 homolog B OS=Homo sapiens GN=RAD23B PE=1 SV=1	30	1	1	4.6	409	0.08
sp|O75900|	MMP23	HUMAN	Matrix metalloproteinase-23 OS=Homo sapiens GN=MMP23A PE=1 SV=2	29	2	2	3.1	390	0.08
sp|Q9UQ80|	PA2G4	HUMAN	Proliferation-associated protein 2G4 OS=Homo sapiens GN=PA2G4 PE=1 SV=3	22	1	1	4.3	394	0.08
sp|P13639|	EF2	HUMAN	Elongation factor 2 OS=Homo sapiens GN=EEF2 PE=1 SV=4	85	5	4	4.7	858	0.07
sp|Q00839|	HNRPU	HUMAN	Heterogeneous nuclear ribonucleoprotein U OS=Homo sapiens GN=HNRNPU PE=1 SV=6	84	2	2	4	825	0.07
sp|Q9NTK5|	OLA1	HUMAN	Obg-like ATPase 1 OS=Homo sapiens GN=OLA1 PE=1 SV=2	81	1	1	3.8	396	0.07
sp|P31150|	GDIA	HUMAN	Rab GDP dissociation inhibitor alpha OS=Homo sapiens GN=GDI1 PE=1 SV=2	78	1	1	4.3	447	0.07
sp|P00558|	PGK1	HUMAN	Phosphoglycerate kinase 1 OS=Homo sapiens GN=PGK1 PE=1 SV=3	64	1	1	3.6	417	0.07
sp|P50454|	SERPH	HUMAN	Serpin H1 OS=Homo sapiens GN=SERPINH1 PE=1 SV=2	61	1	1	3.6	418	0.07
sp|P13489|	RINI	HUMAN	Ribonuclease inhibitor OS=Homo sapiens GN=RNH1 PE=1 SV=2	60	1	1	3.3	461	0.07
sp|P05455|	LA	HUMAN	Lupus La protein OS=Homo sapiens GN=SSB PE=1 SV=2	60	1	1	3.4	408	0.07
sp|P36957|	ODO2	HUMAN	Dihydrolipoyllysine-residue succinyltransferase component of 2-oxoglutarate dehydrogenase complex, mitochondrial OS=Homo sapiens GN=DLST PE=1 SV=4	60	2	1	1.8	453	0.07
sp|P55209|	NP1L1	HUMAN	Nucleosome assembly protein 1-like 1 OS=Homo sapiens GN=NAP1L1 PE=1 SV=1	47	1	1	4.3	391	0.07
sp|P23526|	SAHH	HUMAN	Adenosylhomocysteinase OS=Homo sapiens GN=AHCY PE=1 SV=4	39	2	2	5.3	432	0.07
sp|P31943|	HNRH1	HUMAN	Heterogeneous nuclear ribonucleoprotein H OS=Homo sapiens GN=HNRNPH1 PE=1 SV=4	37	1	1	3.8	449	0.07
sp|Q8WU67|	ABHD3	HUMAN	Phospholipase ABHD3 OS=Homo sapiens GN=ABHD3 PE=1 SV=2	36	2	1	1.5	409	0.07
sp|Q8N136|	DAW1	HUMAN	Dynein assembly factor with WDR repeat domains 1 OS=Homo sapiens GN=DAW1 PE=1 SV=1	34	1	1	1.7	415	0.07
sp|P00749|	UROK	HUMAN	Urokinase-type plasminogen activator OS=Homo sapiens GN=PLAU PE=1 SV=2	29	1	1	1.4	431	0.07
sp|P62495|	ERF1	HUMAN	Eukaryotic peptide chain release factor subunit 1 OS=Homo sapiens GN=ETF1 PE=1 SV=3	28	1	1	3	437	0.07
sp|Q14697|	GANAB	HUMAN	Neutral alpha-glucosidase AB OS=Homo sapiens GN=GANAB PE=1 SV=3	90	2	2	3.9	944	0.06
sp|P48643|	TCPE	HUMAN	T-complex protein 1 subunit epsilon OS=Homo sapiens GN=CCT5 PE=1 SV=1	61	1	1	3	541	0.06
sp|Q9NQH7|	XPP3	HUMAN	Probable Xaa-Pro aminopeptidase 3 OS=Homo sapiens GN=XPNPEP3 PE=1 SV=1	56	2	1	1.4	507	0.06
sp|P52292|	IMA1	HUMAN	Importin subunit alpha-1 OS=Homo sapiens GN=KPNA2 PE=1 SV=1	54	1	1	2.8	529	0.06
sp|P19013|	K2C4	HUMAN	Keratin, type II cytoskeletal 4 OS=Homo sapiens GN=KRT4 PE=1 SV=4	53	3	3	5.6	534	0.06
sp|O43175|	SERA	HUMAN	D-3-phosphoglycerate dehydrogenase OS=Homo sapiens GN=PHGDH PE=1 SV=4	41	1	1	2.8	533	0.06
sp|P50991|	TCPD	HUMAN	T-complex protein 1 subunit delta OS=Homo sapiens GN=CCT4 PE=1 SV=4	40	1	1	2.4	539	0.06
sp|P26599|	PTBP1	HUMAN	Polypyrimidine tract-binding protein 1 OS=Homo sapiens GN=PTBP1 PE=1 SV=1	38	1	1	4.3	531	0.06
sp|P34897|	GLYM	HUMAN	Serine hydroxymethyltransferase, mitochondrial OS=Homo sapiens GN=SHMT2 PE=1 SV=3	37	1	1	2.8	504	0.06
sp|Q08170|	SRSF4	HUMAN	Serine/arginine-rich splicing factor 4 OS=Homo sapiens GN=SRSF4 PE=1 SV=2	37	1	1	1.8	494	0.06
sp|P10155|	RO60	HUMAN	60 kDa SS-A/Ro ribonucleoprotein OS=Homo sapiens GN=TROVE2 PE=1 SV=2	36	1	1	1.1	538	0.06
sp|P26196|	DDX6	HUMAN	Probable ATP-dependent RNA helicase DDX6 OS=Homo sapiens GN=DDX6 PE=1 SV=2	35	1	1	2.5	483	0.06
sp|Q13098|	CSN1	HUMAN	COP9 signalosome complex subunit 1 OS=Homo sapiens GN=GPS1 PE=1 SV=4	34	1	1	1.2	491	0.06
sp|Q9NZP8|	C1RL	HUMAN	Complement C1r subcomponent-like protein OS=Homo sapiens GN=C1RL PE=1 SV=2	33	1	1	1.8	487	0.06
sp|P61978|	HNRPK	HUMAN	Heterogeneous nuclear ribonucleoprotein K OS=Homo sapiens GN=HNRNPK PE=1 SV=1	33	1	1	5	463	0.06
sp|P11166|	GTR1	HUMAN	Solute carrier family 2, facilitated glucose transporter member 1 OS=Homo sapiens GN=SLC2A1 PE=1 SV=2	32	1	1	1.6	492	0.06
sp|Q15742|	NAB2	HUMAN	NGFI-A-binding protein 2 OS=Homo sapiens GN=NAB2 PE=1 SV=1	21	1	1	2.3	525	0.06
sp|P17844|	DDX5	HUMAN	Probable ATP-dependent RNA helicase DDX5 OS=Homo sapiens GN=DDX5 PE=1 SV=1	64	1	1	2	614	0.05
sp|P08195|	4F2	HUMAN	4F2 cell-surface antigen heavy chain OS=Homo sapiens GN=SLC3A2 PE=1 SV=3	45	1	1	1.9	630	0.05
sp|P04843|	RPN1	HUMAN	Dolichyl-diphosphooligosaccharide--protein glycosyltransferase subunit 1 OS=Homo sapiens GN=RPN1 PE=1 SV=1	39	1	1	2	607	0.05
sp|Q96PK6|	RBM14	HUMAN	RNA-binding protein 14 OS=Homo sapiens GN=RBM14 PE=1 SV=2	39	3	3	5.8	669	0.05
sp|P08243|	ASNS	HUMAN	Asparagine synthetase [glutamine-hydrolyzing] OS=Homo sapiens GN=ASNS PE=1 SV=4	38	1	1	1.6	561	0.05
sp|Q07065|	CKAP4	HUMAN	Cytoskeleton-associated protein 4 OS=Homo sapiens GN=CKAP4 PE=1 SV=2	36	1	1	2.7	602	0.05
sp|P61550|	ENVT1	HUMAN	Endogenous retrovirus group S71 member 1 Env polyprotein OS=Homo sapiens GN=ERVS71-1 PE=2 SV=1	34	1	1	1.3	626	0.05
sp|Q8TDN4|	CABL1	HUMAN	CDK5 and ABL1 enzyme substrate 1 OS=Homo sapiens GN=CABLES1 PE=1 SV=2	34	2	1	1.3	633	0.05
sp|Q9NP74|	PALMD	HUMAN	Palmdelphin OS=Homo sapiens GN=PALMD PE=1 SV=1	34	1	1	1.5	551	0.05
sp|Q08380|	LG3BP	HUMAN	Galectin-3-binding protein OS=Homo sapiens GN=LGALS3BP PE=1 SV=1	33	1	1	2.9	585	0.05
sp|Q9P2B4|	CT2NL	HUMAN	CTTNBP2 N-terminal-like protein OS=Homo sapiens GN=CTTNBP2NL PE=1 SV=2	30	1	1	0.9	639	0.05
sp|Q9NWS1|	PARI	HUMAN	PCNA-interacting partner OS=Homo sapiens GN=PARPBP PE=1 SV=3	29	1	1	1	579	0.05
sp|Q8TAT6|	NPL4	HUMAN	Nuclear protein localization protein 4 homolog OS=Homo sapiens GN=NPLOC4 PE=1 SV=3	29	1	1	1.3	608	0.05
sp|Q9H211|	CDT1	HUMAN	DNA replication factor Cdt1 OS=Homo sapiens GN=CDT1 PE=1 SV=3	29	1	1	1.1	546	0.05
sp|P51114|	FXR1	HUMAN	Fragile X mental retardation syndrome-related protein 1 OS=Homo sapiens GN=FXR1 PE=1 SV=3	28	1	1	2.9	621	0.05
sp|Q08211|	DHX9	HUMAN	ATP-dependent RNA helicase A OS=Homo sapiens GN=DHX9 PE=1 SV=4	28	2	2	2.5	1270	0.05
sp|O43189|	PHF1	HUMAN	PHD finger protein 1 OS=Homo sapiens GN=PHF1 PE=1 SV=3	28	1	1	1.4	567	0.05
sp|O43390|	HNRPR	HUMAN	Heterogeneous nuclear ribonucleoprotein R OS=Homo sapiens GN=HNRNPR PE=1 SV=1	23	1	1	2.1	633	0.05
sp|P33993|	MCM7	HUMAN	DNA replication licensing factor MCM7 OS=Homo sapiens GN=MCM7 PE=1 SV=4	50	1	1	2.6	719	0.04
sp|O43143|	DHX15	HUMAN	Pre-mRNA-splicing factor ATP-dependent RNA helicase DHX15 OS=Homo sapiens GN=DHX15 PE=1 SV=2	38	1	1	1.5	795	0.04
sp|Q96HU1|	SGSM3	HUMAN	Small G protein signaling modulator 3 OS=Homo sapiens GN=SGSM3 PE=1 SV=1	36	2	1	1.2	749	0.04
sp|O75152|	ZC11A	HUMAN	Zinc finger CCCH domain-containing protein 11A OS=Homo sapiens GN=ZC3H11A PE=1 SV=3	34	1	1	0.7	810	0.04
sp|P51659|	DHB4	HUMAN	Peroxisomal multifunctional enzyme type 2 OS=Homo sapiens GN=HSD17B4 PE=1 SV=3	33	1	1	1.8	736	0.04
sp|Q9NXE4|	NSMA3	HUMAN	Sphingomyelin phosphodiesterase 4 OS=Homo sapiens GN=SMPD4 PE=1 SV=2	31	2	1	1	827	0.04
sp|Q92997|	DVL3	HUMAN	Segment polarity protein dishevelled homolog DVL-3 OS=Homo sapiens GN=DVL3 PE=1 SV=2	31	1	1	1	716	0.04
sp|Q9H091|	ZMY15	HUMAN	Zinc finger MYND domain-containing protein 15 OS=Homo sapiens GN=ZMYND15 PE=2 SV=2	31	1	1	0.9	742	0.04
sp|O43422|	P52K	HUMAN	52 kDa repressor of the inhibitor of the protein kinase OS=Homo sapiens GN=PRKRIR PE=1 SV=2	30	1	1	1.4	761	0.04
sp|Q9H9E3|	COG4	HUMAN	Conserved oligomeric Golgi complex subunit 4 OS=Homo sapiens GN=COG4 PE=1 SV=3	29	1	1	0.8	785	0.04
sp|Q96QK1|	VPS35	HUMAN	Vacuolar protein sorting-associated protein 35 OS=Homo sapiens GN=VPS35 PE=1 SV=2	23	1	1	1.4	796	0.04
sp|P43243|	MATR3	HUMAN	Matrin-3 OS=Homo sapiens GN=MATR3 PE=1 SV=2	100	1	1	3	847	0.03
sp|O00410|	IPO5	HUMAN	Importin-5 OS=Homo sapiens GN=IPO5 PE=1 SV=4	82	1	1	1.8	1097	0.03
sp|Q00610|	CLH1	HUMAN	Clathrin heavy chain 1 OS=Homo sapiens GN=CLTC PE=1 SV=5	66	2	2	1.3	1675	0.03
sp|P36776|	LONM	HUMAN	Lon protease homolog, mitochondrial OS=Homo sapiens GN=LONP1 PE=1 SV=2	52	1	1	1.1	959	0.03
sp|Q6N069|	NAA16	HUMAN	N-alpha-acetyltransferase 16, NatA auxiliary subunit OS=Homo sapiens GN=NAA16 PE=1 SV=2	44	1	1	0.7	864	0.03
sp|P33991|	MCM4	HUMAN	DNA replication licensing factor MCM4 OS=Homo sapiens GN=MCM4 PE=1 SV=5	39	1	1	1.3	863	0.03
sp|Q13393|	PLD1	HUMAN	Phospholipase D1 OS=Homo sapiens GN=PLD1 PE=1 SV=1	36	1	1	0.6	1074	0.03
sp|Q16531|	DDB1	HUMAN	DNA damage-binding protein 1 OS=Homo sapiens GN=DDB1 PE=1 SV=1	34	1	1	0.9	1140	0.03
sp|Q5JTC6|	AMER1	HUMAN	APC membrane recruitment protein 1 OS=Homo sapiens GN=AMER1 PE=1 SV=2	34	1	1	0.9	1135	0.03
sp|Q9UPR3|	SMG5	HUMAN	Protein SMG5 OS=Homo sapiens GN=SMG5 PE=1 SV=3	34	1	1	0.6	1016	0.03
sp|P63010|	AP2B1	HUMAN	AP-2 complex subunit beta OS=Homo sapiens GN=AP2B1 PE=1 SV=1	32	1	1	0.6	937	0.03
sp|Q96HW7|	INT4	HUMAN	Integrator complex subunit 4 OS=Homo sapiens GN=INTS4 PE=1 SV=2	31	1	1	0.6	963	0.03
sp|Q8IZJ1|	UNC5B	HUMAN	Netrin receptor UNC5B OS=Homo sapiens GN=UNC5B PE=1 SV=2	30	1	1	0.7	945	0.03
sp|Q9HCE1|	MOV10	HUMAN	Putative helicase MOV-10 OS=Homo sapiens GN=MOV10 PE=1 SV=2	29	1	1	0.6	1003	0.03
sp|P11586|	C1TC	HUMAN	C-1-tetrahydrofolate synthase, cytoplasmic OS=Homo sapiens GN=MTHFD1 PE=1 SV=3	28	1	1	1.2	935	0.03
sp|P34932|	HSP74	HUMAN	Heat shock 70 kDa protein 4 OS=Homo sapiens GN=HSPA4 PE=1 SV=4	28	1	1	1.7	840	0.03
sp|Q5VZ46|	K1614	HUMAN	Uncharacterized protein KIAA1614 OS=Homo sapiens GN=KIAA1614 PE=2 SV=3	26	2	1	0.6	1190	0.03
sp|Q9BUQ8|	DDX23	HUMAN	Probable ATP-dependent RNA helicase DDX23 OS=Homo sapiens GN=DDX23 PE=1 SV=3	25	1	1	0.7	820	0.03
sp|Q9BXP5|	SRRT	HUMAN	Serrate RNA effector molecule homolog OS=Homo sapiens GN=SRRT PE=1 SV=1	21	1	1	1.5	876	0.03
sp|Q14974|	IMB1	HUMAN	Importin subunit beta-1 OS=Homo sapiens GN=KPNB1 PE=1 SV=2	21	1	1	1.7	876	0.03
sp|Q9NRR4|	RNC	HUMAN	Ribonuclease 3 OS=Homo sapiens GN=DROSHA PE=1 SV=2	72	1	1	1.2	1374	0.02
sp|Q8TER0|	SNED1	HUMAN	Sushi, nidogen and EGF-like domain-containing protein 1 OS=Homo sapiens GN=SNED1 PE=2 SV=2	59	1	1	1.1	1413	0.02
sp|Q7Z7B0|	FLIP1	HUMAN	Filamin-A-interacting protein 1 OS=Homo sapiens GN=FILIP1 PE=1 SV=1	52	2	1	0.6	1213	0.02
sp|Q9C0D5|	TANC1	HUMAN	Protein TANC1 OS=Homo sapiens GN=TANC1 PE=1 SV=3	45	1	1	0.4	1861	0.02
sp|Q7Z494|	NPHP3	HUMAN	Nephrocystin-3 OS=Homo sapiens GN=NPHP3 PE=1 SV=1	40	1	1	0.6	1330	0.02
sp|Q9HCM2|	PLXA4	HUMAN	Plexin-A4 OS=Homo sapiens GN=PLXNA4 PE=1 SV=4	40	5	1	0.3	1894	0.02
sp|Q9Y6N6|	LAMC3	HUMAN	Laminin subunit gamma-3 OS=Homo sapiens GN=LAMC3 PE=1 SV=3	39	1	1	0.4	1575	0.02
sp|Q9NRL2|	BAZ1A	HUMAN	Bromodomain adjacent to zinc finger domain protein 1A OS=Homo sapiens GN=BAZ1A PE=1 SV=2	38	1	1	0.5	1556	0.02
sp|Q8IZX4|	TAF1L	HUMAN	Transcription initiation factor TFIID subunit 1-like OS=Homo sapiens GN=TAF1L PE=1 SV=1	35	2	1	0.4	1826	0.02
sp|Q9C0A0|	CNTP4	HUMAN	Contactin-associated protein-like 4 OS=Homo sapiens GN=CNTNAP4 PE=1 SV=3	35	1	1	0.5	1308	0.02
sp|Q9HC77|	CENPJ	HUMAN	Centromere protein J OS=Homo sapiens GN=CENPJ PE=1 SV=2	35	3	2	1	1338	0.02
sp|Q14683|	SMC1A	HUMAN	Structural maintenance of chromosomes protein 1A OS=Homo sapiens GN=SMC1A PE=1 SV=2	35	1	1	0.6	1233	0.02
sp|Q9HAU5|	RENT2	HUMAN	Regulator of nonsense transcripts 2 OS=Homo sapiens GN=UPF2 PE=1 SV=1	33	2	1	0.6	1272	0.02
sp|E9PAV3|	NACAM	HUMAN	Nascent polypeptide-associated complex subunit alpha, muscle-specific form OS=Homo sapiens GN=NACA PE=1 SV=1	33	1	1	0.7	2078	0.02
sp|Q15393|	SF3B3	HUMAN	Splicing factor 3B subunit 3 OS=Homo sapiens GN=SF3B3 PE=1 SV=4	33	1	1	1.2	1217	0.02
sp|Q66K14|	TBC9B	HUMAN	TBC1 domain family member 9B OS=Homo sapiens GN=TBC1D9B PE=1 SV=3	32	2	1	0.6	1250	0.02
sp|P23458|	JAK1	HUMAN	Tyrosine-protein kinase JAK1 OS=Homo sapiens GN=JAK1 PE=1 SV=2	32	2	1	0.5	1154	0.02
sp|P29597|	TYK2	HUMAN	Non-receptor tyrosine-protein kinase TYK2 OS=Homo sapiens GN=TYK2 PE=1 SV=3	32	2	1	0.5	1187	0.02
sp|Q8N4C8|	MINK1	HUMAN	Misshapen-like kinase 1 OS=Homo sapiens GN=MINK1 PE=1 SV=2	30	1	1	0.5	1332	0.02
sp|Q68CQ1|	MROH7	HUMAN	Maestro heat-like repeat-containing protein family member 7 OS=Homo sapiens GN=MROH7 PE=2 SV=4	29	2	1	0.5	1323	0.02
sp|Q49AJ0|	F135B	HUMAN	Protein FAM135B OS=Homo sapiens GN=FAM135B PE=2 SV=2	26	2	1	0.5	1406	0.02
sp|Q86VP6|	CAND1	HUMAN	Cullin-associated NEDD8-dissociated protein 1 OS=Homo sapiens GN=CAND1 PE=1 SV=2	22	1	1	1.2	1230	0.02
sp|Q5TZA2|	CROCC	HUMAN	Rootletin OS=Homo sapiens GN=CROCC PE=1 SV=1	60	2	1	0.4	2017	0.01
sp|Q8IWZ3|	ANKH1	HUMAN	Ankyrin repeat and KH domain-containing protein 1 OS=Homo sapiens GN=ANKHD1 PE=1 SV=1	56	1	1	0.2	2542	0.01
sp|Q9P2D3|	HTR5B	HUMAN	HEAT repeat-containing protein 5B OS=Homo sapiens GN=HEATR5B PE=1 SV=2	36	2	2	0.8	2071	0.01
sp|Q9BV73|	CP250	HUMAN	Centrosome-associated protein CEP250 OS=Homo sapiens GN=CEP250 PE=1 SV=2	36	1	1	0.2	2442	0.01
sp|Q9NRC6|	SPTN5	HUMAN	Spectrin beta chain, non-erythrocytic 5 OS=Homo sapiens GN=SPTBN5 PE=1 SV=2	32	2	1	0.2	3674	0.01
sp|Q9NU22|	MDN1	HUMAN	Midasin OS=Homo sapiens GN=MDN1 PE=1 SV=2	30	2	2	0.3	5596	0.01
sp|Q86UQ4|	ABCAD	HUMAN	ATP-binding cassette sub-family A member 13 OS=Homo sapiens GN=ABCA13 PE=2 SV=3	29	2	2	0.3	5058	0.01
sp|A6H8Y1|	BDP1	HUMAN	Transcription factor TFIIIB component B~~ homolog OS=Homo sapiens GN=BDP1 PE=1 SV=3	29	1	1	0.2	2624	0.01
sp|Q92616|	GCN1	HUMAN	eIF-2-alpha kinase activator GCN1 OS=Homo sapiens GN=GCN1 PE=1 SV=6	26	1	1	0.4	2671	0.01
sp|Q01082|	SPTB2	HUMAN	Spectrin beta chain, non-erythrocytic 1 OS=Homo sapiens GN=SPTBN1 PE=1 SV=2	26	1	1	0.4	2364	0.01
sp|Q9Y2I7|	FYV1	HUMAN	1-phosphatidylinositol 3-phosphate 5-kinase OS=Homo sapiens GN=PIKFYVE PE=1 SV=3	25	1	1	0.4	2098	0.01
sp|A2RRP1|	NBAS	HUMAN	Neuroblastoma-amplified sequence OS=Homo sapiens GN=NBAS PE=1 SV=2	23	1	1	0.4	2371	0.01
