# Supplementary material for: Excessive miR-25-3p maturation via N6-methyladenosine stimulated by cigarette smoke promotes pancreatic cancer progression
Source: Nat Commun. 2019 Apr 23;10:1858. doi: 10.1038/s41467-019-09712-x (PMC6478927; doi:10.1038/s41467-019-09712-x)
Supplement: Supplementary file 9 — Source Data [file 41467_2019_9712_MOESM9_ESM.xlsx]

## Sheet: Fig 1
	Fig 1b												Fig 1d
		miR-25-3p	miR-145-5p	miR-4763-3p	miR-630	miR-1229-5p	miR-5703	miR-6727-5p	miR-328-5p	miR-5787			miR-25-3p		miR-145-5p		miR-4763-3p		miR-630		miR-1229-5p		miR-5703		miR-6727-5p		miR-328-5p		miR-5787		miR-34a-3p		miR-4516		miR-4459		miR-6090		miR-7107-5p		miR-6068		miR-6869-5p		miR-33a-5p		miR-582-3p		miR-30c-2-3p
	DMSO	1.2722	1.1513	1.1104	1.0445	0.9719	0.987	1.1007	1.0813	1.3235			Smoker	Nonsmoker	Smoker	Nonsmoker	Smoker	Nonsmoker	Smoker	Nonsmoker	Smoker	Nonsmoker	Smoker	Nonsmoker	Smoker	Nonsmoker	Smoker	Nonsmoker	Smoker	Nonsmoker	Smoker	Nonsmoker	Smoker	Nonsmoker	Smoker	Nonsmoker	Smoker	Nonsmoker	Smoker	Nonsmoker	Smoker	Nonsmoker	Smoker	Nonsmoker	Smoker	Nonsmoker	Smoker	Nonsmoker	Smoker
		1.0121	1.0892	0.8957	1.4368	1.2387	0.9403	1.1317	1.1751	0.9961			0.18014	0.25576	0.11803	0.0744	0.08854	0.278936	0.00181178	0.00312893	0.0525089	0.129728	0.00155915	0.00639634	0.16997	0.00639634	0.0162364	0.0216527	0.0356153	0.053781	0.00795372	0.0396253	0.0200816	0.082494	0.151609	0.240777	0.142639	0.21302	0.0375654	0.101945	0.00691805	0.0358875	0.0109686	0.0433617	0.00126161	0.0212192	0.00011592	0.00034099	0.00338013
		0.7157	0.7596	0.9939	0.5187	0.7894	1.0727	0.7676	0.7437	0.6804			0.13856	0.2263	0.06142	0.10354	0.073558	0.047976	0.00256485	0.00427755	0.0307991	0.0301277	0.00086096	0.00104152	0.0991041	0.00104152	0.0258989	0.0393512	0.025023	0.0594213	0.045311	0.149512	0.0413637	0.552551	0.153927	0.416806	0.171635	0.13281	0.0604679	8.921e-05	0.00029857	0.0387628	0.0219663	0.333295	0.017617	0.00987889	0.0003483	0.0037642	0.00085201
	CSC	8.267	3.0594	2.0721	3.2555	2.2174	1.0506	1.3932	1.6276	1.7105			0.23636	0.21384	0.12092	0.0044	0.084194	0.035487	0.00032544	2.436e-05	0.0626323	0.00149576	0.00131562	0.00011555	0.0833224	0.00011555	0.00845267	0.00146588	0.0339471	0.00079944	0.00101884	0.00030805	0.00196173	0.00020754	0.0667169	0.0158943	0.0381114	0.0212128	0.00576409	1.1e-07	0.00435875	0.00070579	0.00142956	9.91e-05	0.00050292	0.00011205	3.305e-05	4.93e-06	0.00121634
		10.7582	2.5726	1.7304	3.5378	2.0404	1.4857	0.9582	1.3405	2.4022			0.1601	0.19347	0.04847	0.05743	0.049242	0.09086	0.00258508	0.00185482	0.0550712	0.0289733	0.00214475	0.00095677	0.276009	0.00095677	0.0194006	0.0189633	0.0433303	0.0586748	0.0500548	0.00530972	0.143306	0.143841	0.336856	0.343247	0.232104	0.897315	0.00026992	0.0672128	0.0196071	0.0176675	0.1234	0.0640588	0.00362196	0.00124633	0.00035067	9.407e-05	2.596e-05
		9.3008	2.3509	1.4153	2.2235	2.4097	1.3115	1.2298	1.6163	2.419			0.29356	0.29792	0.00723	0.00639	0.000793	0.007762	4.7e-07	3.23e-06	2e-05	0.00053626	8.12e-06	6.195e-05	0.00047619	6.195e-05	1.69e-06	0.00013329	3.83e-06	0.00016709	1.496e-05	0.00012025	6.475e-05	9.712e-05	0.00103813	0.00468643	0.00084775	0.00568389	0.00015048	0.00031294	2.15e-06	0.00042527	4.574e-05	2.078e-05	8e-08	5.004e-05	1.66e-07	7.71e-07	9.3e-07
		miR-34a-3p	miR-4516	miR-4459	miR-6090	miR-7107-5p	miR-6068	miR-6869-5p	miR-33a-5p	miR-582-3p			0.18007	0.0982	0.06063	0.02454	0.064057	0.061821	0.00021674	0.00143148	0.0363373	0.0315783	0.00062563	0.00116771	0.0934836	0.00116771	0.0078601	0.0952299	0.00611271	0.39768	0.00084207	0.00167301	0.0122127	0.146994	0.134747	0.366177	0.101428	0.258412	0.0139157	0.0158643	0.00667171	0.0272266	0.0124373	0.00741203	0.00049078	0.00035917	7.196e-05	3.648e-05	0.00083468
	DMSO	1.0688	0.9297	1.0498	1.1899	1.1706	1.137	0.944	1.1531	1.1701			0.205	0.21784	0.03211	0.13067	0.062366	0.213203	0.00068746	0.00044705	0.0245342	0.033407	0.00068434	0.00157911	0.0726958	0.00157911	0.0983467	0.00847791	0.0900743	0.0234679	0.0115948	0.0114524	0.263235	0.0222867	0.841619	0.197384	0.469887	0.062693	0.00021208	0.0268837	0.0188327	0.0101301	0.0673677	0.00271124	0.00065513	0.00455968	0.00016908	0.00016175	0.0057106
		1.3342	1.3802	1.0426	0.7742	0.8451	0.7874	1.2456	0.9969	1.0842			0.24421	0.30086	0.0757	0.30372	0.271995	0.163736	0.00091027	0.0032752	0.0966847	0.136096	0.00139476	0.00104414	0.244676	0.00104414	0.00341255	0.185843	0.00333094	0.185891	0.00200104	0.0222898	0.180104	0.367592	0.494717	0.652184	0.351727	0.546636	0.0560767	0.0926871	0.00428551	0.0107044	0.0296177	0.0412368	0.00074892	0.0069548	4.733e-05	0.00052979	0.00136493
		0.5971	0.6901	0.9076	1.0359	0.9843	1.0756	0.8105	0.85	0.7457			0.24195	0.19842	0.09141	0.02517	0.084518	0.05152	0.00060516	0.00015722	0.0328656	0.0100288	0.00109648	0.00072113	0.129435	0.00072113	0.0873453	0.00049628	0.125255	0.00178443	0.00416823	0.00053964	0.349401	0.00057707	0.35777	0.0171542	0.0571153	0.00674106	0.0638129	0.00777039	0.00340989	0.00072535	0.0695815	0.00033293	0.00066762	0.00098697	0.00015136	2.523e-05	0.00198959
	CSC	2.1524	1.8086	1.332	2.5862	2.1844	1.6878	1.3443	0.3405	0.3887			0.22072	0.16234	0.03446	0.00191	0.065744	0.000139	2.788e-05	1.6e-06	0.00243738	6.194e-05	0.00021417	1.371e-05	0.0227298	1.371e-05	0.00093631	0.00021589	0.00065127	0.00094703	2.248e-05	2.735e-05	5.114e-05	0.00052473	0.00134575	0.00194794	0.00099615	0.00412893	0.00017664	0.00026296	0.00078487	0.00075479	4.341e-05	0.00026966	2.374e-05	2.75e-06	9.4e-07	4.61e-07	3.551e-05
		1.3158	1.5528	1.2778	2.2514	1.7257	1.6531	1.2199	0.37	0.492			0.02384	0.2608	0.05321	0.0026	0.00272	0.001141	9.5e-07	2.36e-06	0.00014733	0.00020368	1.526e-05	2.153e-05	0.00168388	2.153e-05	0.00147454	3.074e-05	0.00216481	6.083e-05	1.183e-05	1.158e-05	0.00012719	3.098e-05	0.00086905	0.00040132	0.00105259	0.00451844	0.00016642	5.185e-05	0.00029323	3.909e-05	3.739e-05	1.045e-05	1.63e-06	4.1e-06	6.61e-07	4.7e-07	4.9e-06
		2.0083	2.3052	1.1596	1.5378	2.5266	1.2186	1.9545	0.2562	0.4224			0.19155	0.21735	0.00205	0.00037	0.013858	0.000131	1.073e-05	2e-08	0.00034844	5.066e-05	7.596e-05	1.984e-05	0.00293961	1.984e-05	0.00130854	5.71e-06	0.00458771	5.193e-05	7.831e-05	1.92e-06	9.208e-05	1.162e-05	0.00536499	0.00023606	0.00212974	0.00011038	0.00066957	1.286e-05	0.00038119	5.21e-06	5.484e-05	4.83e-06	2.665e-05	8.4e-07	7.91e-06	8.4e-07	2.029e-05
		miR-30c-2-3p	miR-181d-5p	miR-186-5p	miR-100-3p	miR-4286	miR-582-5p	miR-210-3p	miR-30e-3p				0.1949	0.14932	0.00786	0.00062	0.004629	0.000778	8.41e-06	1.01e-06	0.00064601	5.709e-05	3.692e-05	6.92e-06	0.00260213	6.92e-06	0.0007648	1.918e-05	0.00540809	1.86e-06	3.715e-05	1.18e-06	0.00016046	2.433e-05	0.00129095	0.00017399	0.00184061	0.00020054	0.00016409	2.025e-05	0.00035382	1.614e-05	6.41e-05	1.599e-05	1.981e-05	4.1e-07	5.4e-07	8.51e-07	3.081e-05
	DMSO	1.1559	1.1377	1.1729	1.1791	1.0513	1.2797	0.9745	0.8222				0.17663	0.20143	0.00116	0.32973	0.00264	0.005749	4.58e-06	9.71e-06	0.00033055	0.00054465	2.185e-05	7.999e-05	0.00126357	7.999e-05	4.343e-05	0.00018852	0.00025095	0.00010779	4.504e-05	2.62e-05	0.00050723	0.00084204	0.00775725	0.00683502	0.00453512	0.00396466	0.00061202	0.00048428	2.346e-05	0.00019863	0.00020702	0.00041654	2.45e-06	1.055e-05	6.2e-07	3.02e-07	1.903e-05
		0.795	0.8989	1.0425	0.8632	0.9946	0.9433	1.322	1.3265				0.21768	0.29163	0.00617	0.00203	0.01406	0.052683	0.000103	2.474e-05	0.0073883	0.0030328	0.00016239	8.776e-05	0.0257341	8.776e-05	0.00315156	0.00106171	0.0234178	1.513e-05	0.00054012	0.00026071	0.00946316	0.00479966	0.0751829	0.0361892	0.084563	0.0304031	0.00678376	0.00548793	0.00211107	0.00048213	0.00209753	0.00636725	0.00013154	0.00016638	1.029e-05	9.9e-06	0.00029183
		1.049	0.9634	0.7846	0.9577	0.9541	0.7769	0.7035	0.8512				0.31442	0.2612	0.00201	0.00123	0.01584	0.006695	2.662e-05	2.756e-05	0.00085797	0.00144145	4.763e-05	5.278e-05	0.003159	5.278e-05	0.00010802	0.00027903	0.0003154	0.00018683	5.083e-05	2.281e-05	0.00019536	9.436e-05	0.0026108	0.00352971	0.00256505	0.00640764	0.0005184	0.0001158	0.00012673	0.00032238	0.0001455	4.386e-05	2.103e-05	1.753e-05	1.74e-07	2.3e-07	4.235e-05
	CSC	0.6921	0.6312	0.8011	0.7888	0.9152	0.6354	0.6474	0.3889				0.15058	0.26018	0.00346	0.00794	0.000566	0.004505	3.548e-05	0.00026672	0.00029443	0.00383517	1.389e-05	0.00015821	0.00061382	0.00015821	1.843e-05	0.00049832	5.809e-05	0.0005779	1.506e-05	5.315e-05	0.00044612	0.0529897	0.00098967	0.034413	0.00019733	0.00821325	4.922e-05	0.00132833	0.00023681	0.00020867	4.948e-05	0.00370523	2.207e-05	5.12e-05	1.13e-07	1.38e-06	3.53e-06
		0.4441	0.593	0.5359	0.4055	0.7858	0.4401	0.7488	0.4376				0.0546	0.09447	0.00505	0.00803	0.001948	0.084197	1.616e-05	0.00086997	0.00134178	0.0283551	1.662e-05	0.00061528	0.0020374	0.00061528	3.812e-05	0.00112559	0.00267604	0.00102918	2.065e-05	6.094e-05	0.00191986	0.141275	0.00346109	0.0749248	0.00052658	0.0368507	0.00010117	0.0029775	6.347e-05	0.00057921	0.00022293	0.0150938	5.92e-06	4.657e-05	2.69e-07	2.08e-06	1.216e-05
		0.3787	0.485	0.483	0.5695	0.941	0.8043	0.4097	0.2789				0.12128	0.17896	0.02144	0.0114	0.000377	0.093424	2.78e-06	0.00019025	0.00015862	0.0176251	1.302e-05	0.00012561	0.00056436	0.00012561	4.004e-05	0.00027783	0.00011525	0.00258259	9.26e-06	6.792e-05	0.00071883	0.015985	0.00084828	0.026799	0.00022789	0.00797851	0.00010175	0.00075298	1.886e-05	0.00026765	6.724e-05	0.00126576	1.544e-05	4.926e-05	5.24e-07	5.8e-07	1.8e-06
													0.05102	0.19835	0.00145	0.00624	0.02345	0.004617	0.00017566	0.00013717	0.00822465	0.0157802	3.704e-05	0.0001095	0.00456368	0.0001095	7.429e-05	0.00019133	0.00036061	0.00516207	1.973e-05	3.382e-05	0.00548037	0.0188914	0.00966762	0.0174408	0.00215757	0.00549013	0.00020537	0.00051306	7.587e-05	0.00017889	0.00069066	0.00139172	2.538e-05	2.452e-05	3.8e-07	1.58e-07	2.089e-05
	Fig 1c							Fig 1i					0.08944	0.14869	0.00809	0.00499	0.081302	0.00193	0.00143544	4.57e-06	0.0769554	0.0003795	0.00021658	9.73e-06	0.0197926	9.73e-06	0.00033993	4.822e-05	0.00520456	0.00038599	7.28e-05	1.33e-05	0.0249928	0.0016383	0.0503677	0.00130843	0.00676081	0.00047859	0.00096677	0.00012093	0.00043461	3.702e-05	0.00202994	0.00015756	0.00014944	7.14e-06	2.04e-06	2.4e-07	0.00011192
	HPDE6-C7								Smoker		Nonsmoker		0.09792	0.11482	0.0045	0.00591	0.000527	0.019672	1.4e-05	2.437e-05	0.00035417	0.00093267	2.834e-05	4.694e-05	0.00137151	4.694e-05	3.895e-05	7.069e-05	9.85e-05	0.0019277	2.855e-05	3.758e-05	0.00233485	0.00269172	0.00146871	0.00516263	0.00038234	0.00154846	0.00010539	8.3e-07	3.232e-05	0.00023272	0.00020084	0.00023313	5.843e-05	4.095e-05	6.1e-07	4e-08	1.115e-05
		0	0.1	1	10	100		No.1	0.00340909	No.1	1.35e-06		0.13369	0.19006	0.00916	0.00294	0.000439	0.021996	3.572e-05	0.00020805	0.00180875	0.0137296	6.472e-05	0.00015025	0.00849906	0.00015025	0.0002928	0.00014624	1.685e-05	0.00980502	2.073e-05	9.216e-05	0.00617919	0.0160524	0.0282389	0.0181286	0.00141235	0.00421047	0.00071635	0.00041784	8.186e-05	0.00018517	0.00078782	0.00126294	9.62e-06	5.574e-05	4.1e-08	1.62e-06	3.58e-06
	miR25	0.0014	0.0029	0.0058	0.0088	0.0116		No.2	5.578e-05	No.2	1.086e-05		0.08384	0.08121	0.05983	0.00473	0.031599	0.030717	0.00014871	9.334e-05	0.00399866	0.00373494	0.00027116	5.825e-05	0.0206469	5.825e-05	0.00138817	9.438e-05	0.0003832	0.00012653	0.00011962	2.406e-05	0.0305193	0.00561528	0.0815444	0.0167603	0.0122804	0.0044099	0.00336549	0.00025341	0.00132019	0.00011349	0.00846315	0.00063473	5.662e-05	1.019e-05	3.74e-06	5.1e-07	3.242e-05
		0.0013	0.0018	0.0037	0.0083	0.0134		No.3	8.378e-05	No.3	4.9e-05		0.09175	0.26513	0.00712	0.00708	0.004639	0.001666	1.696e-05	6.72e-06	0.00070275	0.00034167	4.126e-05	8.89e-06	0.0036186	8.89e-06	0.00010873	2.401e-05	0.00172089	0.00098145	2.466e-05	1.783e-05	0.00393326	0.00137211	0.00229659	0.00099745	0.00137337	0.00043465	0.00027365	6.404e-05	9.073e-05	0.00048085	0.00046236	0.00015469	3.522e-05	1.799e-05	1.43e-07	5.2e-07	8.7e-06
		0.0011	0.0021	0.003	0.0091	0.01		No.4	0.00013599	No.4	0.00017061		0.1091	0.06922	0.01772	0.00182	0.262442	0.07793	0.00827381	0.00023059	0.0736529	0.0137093	0.0130531	9.316e-05	1.70851	9.316e-05	0.00993068	0.00010042	0.0702235	0.0111535	0.00089616	2.167e-05	0.69111	0.00524725	0.162922	0.0250506	0.361174	0.00665894	0.0261914	0.0002834	0.00785529	0.00014886	0.185607	0.00068003	0.00060179	3.013e-05	2.635e-05	1.11e-06	0.0009532
	PANC-1							No.5	2.014e-05	No.5	0.00014213		0.12332	0.03089	0.01445	0.15645	0.035989	0.005612	0.00024332	0.00026196	0.0088047	0.0121202	0.00018779	0.0004486	0.0347922	0.0004486	0.00064886	0.00258053	0.0001379	0.00046795	3.732e-05	0.00041037	0.0523757	0.112802	0.098933	0.140712	0.0202059	0.0393094	0.00161435	2.9e-07	0.00029777	0.0091867	0.00365839	0.0129683	5.19e-06	6.681e-05	1.27e-07	1.443e-05	3.38e-05
		0	0.1	1	10	100		No.6	6.56e-06	No.6	3.49e-05		0.03882	0.19022	0.00865	0.0019	0.212818	0.054443	0.0006228	1.87e-05	0.0383861	0.00066159	0.00038229	1.726e-05	0.0400064	1.726e-05	0.00054831	2.813e-05	0.0594361	5.797e-05	6.71e-05	2.292e-05	0.370635	0.0013258	0.233836	0.0133735	0.0279368	0.00340623	0.00152765	3.7e-07	0.00029303	3.561e-05	0.00631262	0.00012381	4.352e-05	1.833e-05	2.03e-06	5e-08	6.701e-05
	miR25	0.0018	0.0029	0.0042	0.0074	0.0111		No.7	4.22e-06	No.7	5.275e-05		0.03205	0.06546	0.00202	0.00481	0.013098	0.000322	0.00075703	8.47e-06	0.0382678	0.00048011	8.518e-05	2.848e-05	0.00693325	2.848e-05	9.465e-05	0.00032658	0.0460808	0.00020309	1.462e-05	7.69e-06	0.00454317	0.00157666	0.0156834	0.00649925	0.00157942	0.0003397	0.00027088	0.00074697	0.00012411	6.34e-05	0.00066478	0.00029484	4.687e-05	1.15e-06	1.2e-06	4.4e-07	4.577e-05
		0.0013	0.0029	0.0035	0.007	0.0097		No.8	2.827e-05	No.8	3.39e-06		0.03207	0.09979	0.00215	0.04147	0.048007	0.022024	0.00015188	5.871e-05	0.0240566	0.0044935	3.034e-05	0.00011909	0.00397679	0.00011909	8.181e-05	0.00090249	0.0204769	8.972e-05	2.176e-05	0.00010253	0.00633364	0.0277221	0.0348514	0.0834442	0.0227917	0.0126311	0.00022776	0.00218116	8.661e-05	0.00025694	0.00047244	0.00457375	2.786e-05	5.61e-06	5.9e-07	3.3e-07	3.974e-05
		0.0019	0.0028	0.0041	0.0071	0.0119		No.9	4.45574e-10	No.9	1.48e-06		0.07962	0.01153	0.00293	0.00389	0.006351	0.088218	0.00034147	0.00052119	0.0180831	0.0394798	6.065e-05	0.00069656	0.00912689	0.00069656	0.00012998	0.00053232	0.0521753	0.00145599	3.044e-05	3.627e-05	0.0137226	0.0516232	0.0412515	0.282593	0.00264086	0.0577959	0.00035721	0.00145381	0.0001188	0.00045314	0.00114306	0.0104055	2.962e-05	6.416e-05	5e-07	5.42e-06	3.987e-05
	BXPC-3							No.10	0.00227568	No.10	6.87e-06		0.04589	0.03188	0.00634	0.00388	0.087443	0.04733	0.00071757	3.482e-05	0.0289558	0.00051797	0.00039053	2.502e-05	0.0555679	2.502e-05	0.00115264	5.688e-05	0.561316	0.00012734	0.00010347	2.739e-05	0.130804	0.00196243	0.199112	0.0129474	0.0397023	0.00294444	0.00298737	0.00015258	0.00067289	6.127e-05	0.00730971	9.851e-05	7.167e-05	3.073e-05	2.83e-06	3.1e-07	0.00010504
		0	0.1	1	10	100		No.11	0.0018588	No.11	1.27e-06		0.05772	0.22855	0.00401	0.04622	0.196798	0.22204	0.00193886	0.0112948	0.0520121	0.135215	6.304e-05	0.0159228	0.00687966	0.0159228	8.754e-05	0.019517	0.0229928	0.257395	2.126e-05	0.00075519	0.0106452	0.403166	0.0514287	0.465077	0.0158379	0.0745517	0.00025425	0.0505482	0.00016344	0.00881422	0.00095484	0.20239	5.039e-05	0.00082828	4.97e-07	2.995e-05	5.201e-05
	miR25	0.0038	0.0049	0.0057	0.0106	0.0089		No.12	7.997e-05	No.12	0.00015918		0.03679	0.06165	0.00546	0.06401	0.003119	0.061042	0.00041167	0.00396784	0.0642781	0.0567381	0.00022456	0.0068716	0.0129882	0.0068716	0.00019206	0.0101368	0.0698775	0.115006	2.195e-05	0.00074017	0.00958895	0.341703	0.0197348	0.902063	0.00285449	0.630393	0.00053099	0.0259521	0.00015461	0.00618273	0.00134632	0.196709	2.726e-05	0.00033377	8.2e-07	4.521e-05	3.582e-05
		0.0031	0.0049	0.0061	0.0084	0.0122		No.13	0.00237322	No.13	1.268e-05		0.06667	0.11679	0.00961	0.00227	0.089085	0.020761	0.00307037	9.99e-06	0.297013	0.00024152	0.00026008	1.125e-05	0.0272215	1.125e-05	0.00048622	2.581e-05	0.176438	5.28e-05	3.033e-05	1.322e-05	0.0259094	0.00217971	0.0699429	0.00330787	0.00796026	0.00216926	0.00136985	6.923e-05	0.00016687	3e-05	0.00293781	6.358e-05	5.284e-05	1.402e-05	3.11e-06	2.77e-07	7.855e-05
		0.003	0.0054	0.0066	0.0096	0.0094		No.14	2.174e-05	No.14	2.11e-06		0.0862	0.05442	0.19466	0.00944	0.132979	0.015142	0.0756837	0.00067525	0.0795672	0.0143837	0.106146	0.00011045	0.0929466	0.00011045	0.0519723	0.00012537	0.0247602	0.00138732	0.00161079	3.631e-05	0.910043	0.0480372	0.0492142	0.023717	0.0707289	0.00341106	0.133111	0.00035727	0.0171693	0.00014899	0.542495	0.00147366	0.0008475	3.349e-05	0.00068263	6e-07	0.00115636
								No.15	6.814e-05	No.15	7.06e-06		0.06338	0.11208	0.20886	0.00148	0.157483	0.000141	0.00036106	2.309e-05	0.0119916	0.00036737	0.00024287	8.93e-06	0.0288749	8.93e-06	0.00180646	2.324e-05	0.532662	0.00341199	7.749e-05	1e-06	0.116204	0.00022689	0.190854	0.00094094	0.0410183	5.525e-05	0.00439674	6.038e-05	0.00093259	1.068e-05	0.0141335	2.4e-05	9.25e-06	8.87e-06	8.48e-06	1.3e-07	9.81e-05
								No.16	0.00105399	No.16	5.138e-05		0.07761	0.09058	0.99573	0.01456	0.076273	0.010228	0.00071161	0.00162904	0.0150192	0.0304659	0.00037898	0.00060245	0.033588	0.00060245	0.00191069	0.0016701	0.639443	0.912219	0.00029631	0.00020393	0.0852742	0.213721	0.321001	0.17955	0.0523025	0.0720173	0.00477075	0.00418666	0.00115194	0.00068409	0.014333	0.0284279	0.00011788	6.146e-05	7.9e-06	3.89e-06	0.00016944
								No.17	0.00508673	No.17	1.873e-05		0.11111	0.05927	0.00229	0.01168	0.006583	0.010258	0.00015915	0.00025716	0.0144142	0.010151	1.994e-05	0.00010366	0.00237713	0.00010366	3.611e-05	0.00038141	0.0143746	0.129086	1.514e-05	3.147e-05	0.00240702	0.0282939	0.00887098	0.0345863	0.00081924	0.00671785	0.00010225	0.00100809	7.92e-05	0.00014155	0.00019095	0.00195838	1.909e-05	1.782e-05	2.51e-06	1.8e-07	5.712e-05
								No.18	0.00647136	No.18	1.69e-05		0.12712	0.05104	0.07909	0.06386	0.34214	0.004012	0.0365399	5.111e-05	0.610146	0.00036343	0.0190663	1.451e-05	0.155511	1.451e-05	0.0233272	4.816e-05	0.1041	0.0191493	0.00209432	5.75e-06	0.0728403	0.00079673	0.535813	0.00632091	0.0793253	0.00041386	0.0612641	0.00012413	0.0148398	3.977e-05	0.58045	9.279e-05	0.00091237	6.32e-06	8.074e-05	7.6e-07	0.0004477
								No.19	0.00132457	No.19	1.79e-06		0.0992	0.11311	0.00315	0.00712	0.004768	0.022233	0.00049372	0.00052872	0.0287728	0.0192272	5.138e-05	0.00019273	0.00510426	0.00019273	7.47e-05	0.00020013	0.0375696	0.108998	1.412e-05	1.518e-05	0.00589318	0.0267573	0.00900104	0.0336193	0.00133618	0.00600316	0.0002103	0.00055299	2.495e-05	0.00015505	0.00070346	0.00376467	3.8e-05	1.741e-05	1.4e-06	7e-08	4.679e-05
								No.20	2.977e-05	No.20	1.229e-05		0.09228	0.08856	0.01204	0.00242	0.000634	0.019348	4.831e-05	0.00022869	0.00139753	0.0125272	4.072e-05	4.222e-05	0.00552886	4.222e-05	0.00025057	9.246e-05	0.0298293	0.0487737	3.549e-05	2.593e-05	0.00757375	0.0111565	0.00798784	0.0148041	0.00199811	0.0031564	7.3e-07	0.00026063	7.035e-05	0.00012536	0.00078271	0.00092503	1.039e-05	4.026e-05	1.43e-06	1.7e-07	5.2e-06
								No.21	4.806e-05	No.21	5.11e-06		0.11679	0.04369	0.0384	0.05004	0.066917	0.180087	0.00347275	0.0313418	0.038605	0.185789	0.00085026	0.00791059	0.00556297	0.00791059	0.0041877	0.0104325	1.001e-05	0.163495	0.00070671	0.00064675	0.00937779	0.775139	0.0808006	0.82576	0.0681297	0.243315	0.0134289	0.0275145	0.00223874	0.00553972	0.0070208	0.179383	0.00031883	0.00077308	1.284e-05	1.225e-05	0.00052317
								No.22	1.399e-05	No.22	8.225e-05		0.04781	0.09079	0.0416	0.23568	0.000433	0.254061	0.00073047	0.00513088	0.0467965	0.0630492	0.00075019	0.00301441	0.00294006	0.00301441	0.00221726	0.0144032	3.66e-06	0.0304389	0.00020162	0.00074469	0.00654195	0.929831	0.00622181	0.694481	0.0556633	0.209927	0.00739265	0.0360338	0.00149612	0.00312672	0.00731133	0.273137	6.976e-05	0.00135681	5.96e-06	5.098e-05	0.00014336
										No.23	1.811e-05		0.39393	0.06137	0.00411	0.00997	0.004263	0.034937	3.21e-06	0.0004092	2.875e-05	0.042492	7.42e-06	0.00024416	3.505e-05	0.00024416	7.35e-06	0.00057553	4.242e-05	0.388405	6e-08	4.704e-05	1.01e-06	0.0403648	5.08e-06	0.111071	1.383e-05	0.0121393	2.36e-06	0.00147713	8.8e-07	0.00049834	6.7e-07	0.00381585	2.9e-07	7.56e-06	6.8e-07	3.9e-07	1e-08
													0.36941	0.25424	0.02084	0.00707	0.004711	0.169709	0.00056584	0.00047697	0.0277301	0.021663	0.00036125	0.00019537	0.00322857	0.00019537	0.00097862	0.00016421	1.324e-05	0.0499319	0.00231927	1.879e-05	0.0023093	0.0143658	0.00274402	0.104756	0.0150607	0.0134407	0.00690432	0.00045308	0.00225275	0.00013791	0.00236916	0.00120787	0.00228648	3.132e-05	1.928e-05	1.321e-05	0.00045591
													0.16315	0.06421	0.00305	0.00668	0.000971	0.190039	1.337e-05	0.00074524	0.0005805	0.0351584	4.803e-05	0.00026339	0.00012213	0.00026339	0.00017719	0.0001159	0.00763163	0.0470653	3.969e-05	2.81e-05	3.447e-05	0.00797743	0.00015394	0.087267	0.00079775	0.0185042	5.2e-07	0.00033128	0.00020117	0.00017006	3.698e-05	0.00119108	2.108e-05	4.947e-05	4.64e-07	1.283e-05	7.09e-06
													0.23071	0.09303	0.02526	0.13617	0.004356	0.14024	0.00187229	0.132754	0.0693015	0.283495	0.0007715	0.120312	0.0087419	0.120312	0.00942872	0.0471807	0.00026031	0.132711	0.00085959	0.00187763	0.00154882	0.191583	0.00373503	0.188588	0.0176587	0.354613	0.00310794	0.127366	0.00141526	0.0140282	0.00172043	0.41517	0.00024269	0.00280976	1.107e-05	0.00010941	0.00040422
													0.23609	0.06722	0.08499	0.08145	0.008481	0.145404	0.00611335	0.0127136	0.0896141	0.299963	0.00052015	0.00211076	0.0102814	0.00211076	0.101028	0.00214829	0.00998826	0.0925352	0.0445105	9.155e-05	0.0445209	0.171644	0.0607365	0.0843498	0.511302	0.180944	0.12715	0.0062695	0.00688159	0.00391326	0.0579452	0.0307035	0.0223829	0.00021941	0.00131623	1.428e-05	0.0090062
													0.35533	0.09871	0.02576	0.0258	0.007158	0.019073	4.76e-06	0.00211828	0.00017414	0.070023	1.243e-05	0.00042177	9.806e-05	0.00042177	8.299e-05	0.00057998	8.1e-07	0.342797	2.198e-05	0.00012926	6.804e-05	0.0613185	0.00073439	0.0467588	0.00043745	0.0252593	0.0016096	0.00162577	0.00014614	0.00103484	0.00013974	0.00932076	1.61e-06	0.00016121	6.2e-08	5.88e-06	9.23e-06
													0.46237	0.09874	0.00097	0.30741	0.052313	0.342438	3.302e-05	0.00139011	0.00038279	0.0466184	5.65e-05	0.00084214	0.00014838	0.00084214	0.0013771	0.00502624	3.7e-07	0.166159	8.444e-05	0.00121563	0.00039898	0.30359	0.00272713	0.409446	0.00512797	0.097833	0.0014043	0.0122638	0.00017572	0.00259673	0.00064342	0.0269074	2.19e-06	3.086e-05	2.78e-07	2.184e-05	4.96e-06
													0.40292	0.01126	0.00035	0.07441	0.001079	0.080625	4.3e-06	0.00028039	7.538e-05	0.0100887	6.6e-06	0.00023397	2.254e-05	0.00023397	2.804e-05	0.00101441	2.5e-07	0.271409	4.8e-07	0.00013872	7.454e-05	0.0501524	0.00010118	0.125292	0.00024222	0.0207331	2.748e-05	0.00251572	8e-06	0.00039915	4.024e-05	0.00616051	4.9e-07	2.933e-05	6e-08	7.58e-06	1.4e-07
													0.50288	0.13469	0.00482	0.00101	0.000198	0.019332	0.00044178	0.0001327	0.0150998	0.00083419	8.684e-05	3.85e-05	0.00094874	3.85e-05	0.00041422	7.144e-05	2.957e-05	0.0166096	3.064e-05	1.884e-05	0.00036693	0.00880216	0.00093952	0.0178543	0.00302697	0.00346947	0.00075131	0.00019229	0.00011144	5.286e-05	0.00027287	0.00100396	7.43e-06	4.494e-05	6.5e-07	2e-08	1.215e-05
													0.14386	0.09114	0.00273	0.0029	0.001294	0.001565	1.579e-05	1.89e-05	0.00044118	0.00022023	8.39e-06	1.121e-05	0.00011495	1.121e-05	6.59e-06	3.56e-05	7.1e-06	0.00202866	1.4e-06	9.74e-06	4.428e-05	0.00123565	0.00013682	0.00063103	0.00027816	0.00029525	7.766e-05	8.971e-05	6.36e-06	2.783e-05	0.0001325	0.00012215	1.09e-06	1e-06	3.59e-07	4.2e-07	3e-08
													0.47333	0.06994	0.00288	0.01979	0.093228	0.000258	6.777e-05	0.00467375	0.00098729	0.0230988	3.717e-05	0.00047233	0.0001636	0.00047233	0.00012493	0.005439	3.394e-05	5.934e-05	8.85e-06	0.00748252	0.00011858	0.00244367	0.00074295	0.0129503	0.00108024	0.0467226	0.00022201	0.0206264	7.675e-05	0.0116239	0.00011426	0.0036835	2.7e-07	0.00542402	6.4e-07	8.621e-05	2.95e-06
													0.15276	0.04565	0.00122	0.02365	0.001592	0.000181	0.00047841	0.00579044	0.0118146	0.090049	0.00010275	0.00325554	0.00032626	0.00325554	0.00090259	0.00962635	0.00012955	0.00233207	6.873e-05	0.00434995	0.00137209	0.00472158	0.00436054	0.0195028	0.0120967	0.052888	0.0015343	0.0174593	0.00035911	0.0110459	0.00072758	0.00692379	2.196e-05	0.00067568	1.03e-06	3.332e-05	3.301e-05
													0.56376	0.0874	0.00079	0.03099	0.000337	0.001733	0.00052245	0.00777546	0.0119197	0.0220219	6.542e-05	0.00054164	0.00035848	0.00054164	0.00118372	0.0178874	0.00017053	0.00030719	0.00016823	0.00354535	0.00080416	0.00906236	0.00719079	0.0368625	0.00977012	0.180478	0.0022488	0.0300058	0.00053824	0.0112574	0.00136663	0.00897654	3.263e-05	0.00121317	3.4e-06	5.302e-05	4.856e-05
													0.3796	0.12583	0.01888	0.00183	9e-06	0.000618	0.0001495	6.932e-05	0.00430879	0.00129513	8.909e-05	8.358e-05	0.00142672	8.358e-05	7.085e-05	0.0001266	9e-08	5.56e-06	4.54e-06	0.00018415	1.103e-05	0.00018032	0.00041865	0.00044507	0.00139699	0.00183055	4.182e-05	0.00151748	2.189e-05	0.00030555	2.472e-05	0.00019578	3.65e-06	0.00014985	1.25e-06	3.47e-06	1.016e-05
													0.41615	0.14298	0.00119	0.01519	0.001573	0.01799	3.063e-05	0.00488573	0.00028009	0.0395723	8.91e-06	0.00060659	5.08e-05	0.00060659	9.131e-05	0.0356708	0.00066335	5.896e-05	4.46e-06	0.00194103	2.802e-05	0.00580758	0.00014581	0.0228987	0.00039271	0.0930838	3.563e-05	0.0156056	1.015e-05	0.00592023	3.564e-05	0.00936285	5.08e-06	0.00111676	1.9e-07	3.12e-05	3.1e-06
													0.5562	0.0968	0.00087	0.01859	5.2e-05	0.000396	0.00152481	0.00354755	0.0313622	0.0219042	5.864e-05	0.00052254	0.00029913	0.00052254	0.00074507	0.00467764	0.00085446	0.00063065	4.477e-05	0.00132298	0.00053616	0.00965335	0.0018824	0.0178759	0.00360227	0.0986048	0.0004854	0.0155101	8.523e-05	0.00553701	0.00016009	0.00777981	1.437e-05	0.0004581	4.11e-07	3.048e-05	3.72e-05
													0.32898	0.10034	0.00097	0.01046	2e-05	0.000203	0.00035434	0.00142452	0.0206007	0.0187157	2.255e-05	0.00037716	0.00018514	0.00037716	0.00017087	0.00622161	0.00039709	0.00110162	1.384e-05	0.0100463	0.00039514	0.0197893	0.00100266	0.0294525	0.00323326	0.178178	0.00028124	0.0731606	6.06e-05	0.0116174	0.00018329	0.0194174	2.78e-06	0.00274073	2.45e-07	0.00018142	1.069e-05
													0.16555	0.04166	0.00504	0.00819	0.007997	0.001149	0.00057835	0.00277882	0.00903789	0.023903	7.35e-05	0.00064286	0.0008685	0.00064286	0.00025381	0.00302339	0.00312376	2.13e-06	5.371e-05	0.00271338	0.00012572	0.0119507	0.00130165	0.148969	0.00264692	0.0885106	0.00025983	0.0714649	0.00010212	0.00871324	4.776e-05	0.0161842	1.341e-05	0.00063478	3.5e-07	7.405e-05	2.27e-05
													0.06967	0.19382	0.00303	0.03064	0.042153	0.0001	0.00111834	0.00128508	0.0163852	0.0250806	0.00013104	0.00061431	0.00086664	0.00061431	0.00057418	0.0159504	0.00239305	1.654e-05	2.228e-05	0.00303982	6.102e-05	0.0124003	0.00087258	0.0767713	0.00082676	0.149779	0.00012269	0.0664985	6.097e-05	0.00666625	2.61e-05	0.0368182	1.455e-05	0.0007123	1.4e-07	8.872e-05	1.737e-05
													0.2455	0.0398	0.00107	0.04411	0.085486	0.00019	0.00051728	0.00097949	0.0110539	0.0255258	3.103e-05	0.00088059	0.00027644	0.00088059	0.00057646	0.0225329	0.00102912	6.37e-06	0.00017017	0.00088703	0.00015485	0.00247506	0.00053033	0.0190773	0.00100115	0.0766316	0.00029192	0.00739682	0.00010463	0.00338847	6.224e-05	0.00340139	0.00012847	0.00018694	4.42e-07	1.197e-05	3.778e-05
													0.32347	0.10358	0.01681	0.01496	0.002784	0.000845	0.0465243	7.771e-05	0.128668	0.00236361	0.00414248	0.00015108	0.0279693	0.00015108	0.00220421	0.0001507	0.229719	3.207e-05	0.00109145	0.00011695	0.00705787	0.00026743	0.0352295	0.00027999	0.0713862	0.00305645	0.00719785	0.00120413	0.00275318	0.00034497	0.00230102	0.00033914	0.00028382	8.149e-05	2.017e-05	4.1e-07	0.00056429
													0.04157	0.1631	0.00436	0.00976	0.000106	0.002969	0.00088375	0.00037146	0.0350699	0.00858516	0.00016904	0.0004482	0.0025812	0.0004482	0.00018029	0.00175424	0.0118155	8.714e-05	0.00015806	5.152e-05	0.00012528	0.00010967	0.00151566	0.00156073	0.00291877	0.00692873	6.8e-07	0.00052863	0.0004954	0.00028151	5.231e-05	0.0002128	6.539e-05	3.3e-05	8.7e-07	1.47e-06	3.284e-05
													0.5413	0.16045	0.00169	0.00102	0.000502	0.005078	0.00366734	5.65e-06	0.0416407	7.909e-05	4.405e-05	1.185e-05	0.00028642	1.185e-05	0.00127318	1.774e-05	0.00036059	4.8e-07	0.00021891	2.164e-05	0.00086254	0.00011762	0.0246013	0.00030635	0.00629538	0.00135817	0.00336943	4.4e-07	0.00043193	0.00039209	0.00048891	0.00012251	3.816e-05	1.55e-06	4.55e-06	1.5e-07	2.46e-05
														0.11692		0.00132		0.001028		5.76e-06		0.00023604		1.831e-05		1.831e-05		0.00014646		4.2e-07		1.45e-05		8.65e-06		0.00031135		0.00102022		4e-08		1.97e-05		1.169e-05		5.64e-06		8e-08
														0.02701		0.00021		7e-06		2.37e-06		6.558e-05		1.703e-05		1.703e-05		8.287e-05		3.5e-07		2.2e-07		4.57e-06		8.199e-05		0.000219		9.53e-06		2.47e-06		1.297e-05		5.7e-07		7.2e-07
														0.19993		0.00361		0.058623		2.57e-05		0.00068032		2.82e-05		2.82e-05		9.48e-05		6.4e-07		2.579e-05		0.00064389		0.0025485		0.00641588		0.0008394		0.00016135		0.00039761		1.59e-06		2.9e-07
														0.08496		0.14506		0.023015		2.844e-05		0.000582		6.034e-05		6.034e-05		0.00024359		3.6e-07		4.946e-05		4.311e-05		0.00089813		0.00266348		0.00022587		9.194e-05		2.434e-05		2.668e-05		1e-08
														0.15738		0.00088		0.000105		6.827e-05		0.00285405		6.158e-05		6.158e-05		0.00053851		2.258e-05		2.163e-05		0.00250821		0.00254643		0.00454054		0.00110928		0.00020231		0.00089614		1.048e-05		5.8e-07
														0.08841		0.00057		7.8e-05		1.527e-05		0.00036798		1.77e-05		1.77e-05		8.779e-05		9.86e-06		3.17e-06		0.0003424		0.00032306		0.00058481		5.734e-05		1.1e-05		4.248e-05		5.6e-07		8.8e-07
														0.10304		0.00246		0.000146		0.00025074		0.00646161		0.00010772		0.00010772		0.00049022		6.147e-05		0.00012216		0.0119295		0.00472429		0.0496201		0.00327988		0.00081961		0.00531173		2.591e-05		5.39e-06
														0.38355		0.00056		0.009309		7.61e-05		0.00144363		3.951e-05		3.951e-05		0.00018659		1.3e-07		7.836e-05		0.0001728		0.00057689		0.0057527		0.00032236		0.0001444		5.197e-05		4.073e-05		1.02e-06
														0.03513		0.00089		0.054887		7.076e-05		0.00087334		3.523e-05		3.523e-05		0.00026948		7.3e-07		1.708e-05		0.00030166		0.00025909		0.00072868		0.00013041		5.533e-05		9.244e-05		6.63e-06		2.6e-08
														0.15706		0.00331		0.000147		0.00059642		0.00362366		0.00010723		0.00010723		0.00016354		3.85e-06		1.28e-05		3.252e-05		0.00030383		0.00063399		0.00018776		8.846e-05		7.59e-05		1.816e-05		4.5e-07
														0.11341		0.00185		0.000596		9.149e-05		0.00034346		1.176e-05		1.176e-05		2.41e-06		3.7e-07		1.42e-06		1.75e-06		2.94e-05		3.067e-05		5.492e-05		1.028e-05		3.57e-06		5.34e-06		1.26e-07
														0.09612		0.0025		0.009746		4.614e-05		0.00139552		1.378e-05		1.378e-05		3.933e-05		5.236e-05		2.006e-05		0.00043701		0.00067039		0.00345945		0.00033127		5.664e-05		0.00050093		2.39e-06		4.03e-07
														0.01098		0.00321		0.000193		0.00177376		0.0940347		0.00039042		0.00039042		0.00191916		7.16e-06		7.497e-05		0.00022416		0.00385461		0.0345724		0.00060702		0.00023695		0.00021445		4.279e-05		7.95e-07
														0.08455		0.01158		2.3e-05		1.026e-05		0.00019317		1.135e-05		1.135e-05		7.61e-06		1.4e-06		2.07e-06		2.37e-06		6.705e-05		6.415e-05		3.297e-05		1.089e-05		3.94e-06		1e-07		3.7e-07
														0.14216		0.00068		1.9e-05		0.00036011		0.00753262		2.812e-05		2.812e-05		0.00014269		3.62e-06		1.34e-05		7.247e-05		0.00054593		0.00054287		0.00012658		4.294e-05		7.227e-05		6.22e-06		1.1e-07
														0.25123		0.00315		0.001383		0.00274537		0.058923		0.00013939		0.00013939		0.00067846		4.908e-05		3.654e-05		0.00077218		0.00202203		0.0064263		0.00100509		0.00029673		0.00128651		1.982e-05		1.09e-06
														0.09154		0.00224		1.7e-05		4.031e-05		0.00039961		2.239e-05		2.239e-05		1.668e-05		1.04e-06		3.61e-06		1.834e-05		5.303e-05		0.00021506		2.956e-05		1.426e-05		1.869e-05		1.9e-06		5.3e-07
														0.16876		0.00277		0.009615		0.00037173		0.0138278		7.914e-05		7.914e-05		5.237e-05		7.769e-05		1.194e-05		0.00044824		0.00143771		0.00210263		0.00040433		8.492e-05		0.00052628		6.51e-06		4.9e-07
														0.05016		0.0045		1e-05		9.498e-05		0.00185905		5.129e-05		5.129e-05		6.752e-05		5.9e-07		1.06e-06		7.57e-06		0.00012099		0.00116913		1.554e-05		1.031e-05		9.88e-06		1.51e-06		2.1e-07
														0.0845		0.0261		0.003694		0.00034841		0.00379003		0.00019181		0.00019181		7.372e-05		3.07e-06		7.72e-06		3.393e-05		0.00017175		0.00047011		0.00014868		4.466e-05		6.703e-05		4.09e-06		1.8e-07
														0.02474		0.00222		0.000154		0.00022965		0.00361509		4.395e-05		4.395e-05		3.066e-05		1.21e-06		1.09e-06		1.343e-05		9.308e-05		0.00023314		6.028e-05		7.18e-06		2.171e-05		5.4e-07		5.7e-07
														0.30099		0.00374		5.3e-05		2.238e-05		0.0003959		7.7e-06		7.7e-06		3.86e-06		2.052e-05		9e-07		4.16e-05		0.00040526		0.00095635		7.632e-05		1.003e-05		6.46e-05		3e-07		2.2e-07
														0.03291		0.00357		2.4e-05		4.806e-05		0.00076606		3.318e-05		3.318e-05		3.893e-05		3.468e-05		8.36e-06		0.00026403		0.00087422		0.00229746		0.00039619		8.705e-05		0.00028318		1.5e-07		7.9e-07
														0.04361		0.06533		0.000518		0.00059027		0.0107226		0.0003049		0.0003049		0.00093293		3.38e-06		1.157e-05		0.00010108		0.00237256		0.00393047		0.00022659		7.072e-05		0.00010544		8.97e-06		5.28e-06
														0.2547		0.00095		3e-06		5.233e-05		0.00071646		1.387e-05		1.387e-05		5.567e-05		1.1e-07		4.59e-06		5.41e-06		7.424e-05		0.00012133		2.718e-05		2.104e-05		7.51e-06		2.72e-06		4.3e-07
														0.0998		0.00262		0.000219		2.654e-05		0.00055077		2.405e-05		2.405e-05		2.44e-06		3.21e-06		5.4e-07		4.899e-05		0.00010157		0.00026348		3.021e-05		7.34e-06		5.904e-05		6e-08		2.6e-07
														0.08333		0.00159		0.00127		0.00110419		0.0316634		0.00044231		0.00044231		0.00027683		1.306e-05		3.239e-05		0.00012519		0.0004345		0.00134373		0.00037021		4.518e-05		0.00021069		3.877e-05		2.68e-06
														0.41446		0.00611		0.047881		0.0141045		0.0498217		0.00680322		0.00680322		0.00096467		0.00067745		0.00014445		0.0175839		0.0144802		0.0744696		0.00730977		0.00196931		0.00440703		9.654e-05		5.97e-06
														0.03901		0.00653		2.5e-05		0.00054168		0.00805478		0.00013587		0.00013587		5.648e-05		6.8e-07		5.2e-07		1.08e-05		0.00016083		0.00134263		3.745e-05		2.402e-05		3.102e-05		2e-07		7.6e-07
														0.13159		0.00191		0.000113		9.34e-05		0.00056636		2.067e-05		2.067e-05		1.296e-05		1.36e-06		3.3e-06		1.735e-05		2.706e-05		0.00030529		3.351e-05		2.178e-05		3.436e-05		1.7e-06		4e-08
														0.02959		0.01539		0.088495		0.0187098		0.0879343		0.00806671		0.00806671		0.00136721		0.00285185		0.00792175		0.0312283		0.063113		0.217679		2.17e-05		0.00334828		0.029989		0.00121592		0.0002869
														0.00991		0.00337		0.000109		0.00130744		0.0304676		0.00024196		0.00024196		0.00495695		0.00084821		0.00146853		0.00729469		0.0190525		0.0587381		0.011905		0.00262599		0.00565841		1.922e-05		2.069e-05
														0.07098		0.02258		0.00363		0.00713637		0.1738		0.0037913		0.0037913		0.0162131		0.00139362		0.00164452		0.0101136		0.0559064		0.118072		0.0234335		0.00389555		0.0120991		0.00017563		7.151e-05
														0.01815		0.00396		0.004637		0.00138917		0.0124056		7.674e-05		7.674e-05		0.0005561		1.364e-05		0.00035794		0.0006846		0.00061361		0.00524454		0.00261257		0.00083103		0.00071144		1.972e-05		6.99e-06
														0.17954		0.00081		2e-06		6.187e-05		0.00042633		7.77e-06		7.77e-06		1.943e-05		9.899e-05		1.415e-05		3.94e-06		6.341e-05		8.5e-05		2.269e-05		0.00011534		2.49e-06		8.18e-06		2.7e-07
														0.05788		0.00618		0.015524		0.00309131		0.0253403		0.00040077		0.00040077		0.00017044		0.029099		0.00016304		0.00016214		0.0018268		0.00181057		0.00037675		0.00025779		9.354e-05		1.866e-05		7.5e-07
														0.10032		0.03155		5e-06		0.00012863		0.00041202		1.301e-05		1.301e-05		2.256e-05		0.00061193		3.145e-05		2.824e-05		0.00019187		0.00028967		0.00015674		3.251e-05		1.156e-05		1.958e-05		2.6e-07
														0.01506		0.00142		0.000266		0.00074645		0.0156565		4.404e-05		4.404e-05		0.00019987		0.0011234		3.749e-05		0.00010172		0.00109327		0.00161491		0.00016806		6.939e-05		6.423e-05		1.575e-05		3.63e-07
														0.07377		0.08252		0.000251		0.00903845		0.0474793		0.00169893		0.00169893		0.00103288		0.148824		0.00346512		0.00621222		0.0246548		0.0556665		0.0148537		0.00503726		0.00253812		0.00072521		5.016e-05
														0.39858		0.00262		0.000552		0.00148498		0.0238386		0.00025742		0.00025742		0.00093342		0.0146078		9.642e-05		0.00015772		0.00109151		0.0017928		0.0001932		9.58e-05		6.695e-05		2.013e-05		5.3e-07
														0.01435		0.00233		0.001288		0.0008914		0.0513715		0.00015339		0.00015339		0.00029264		0.00142786		0.00024647		0.00090428		0.0135721		0.0108938		0.00318016		0.00136267		0.0011703		4.353e-05		5.31e-06
[truncated: 19 more columns]

## Sheet: Fig 2
	Fig 2a
		HPDE6-C7						PANC-1						BXPC-3
		DMSO			CSC			DMSO			CSC			DMSO			CSC
	pri-miR-25	0.9571	0.8913	1.1516	0.5004	0.3601	0.6157	0.9498	0.8253	1.2249	0.3645	0.2687	0.4133	0.9371	0.9353	1.1276	0.3596	0.2308	0.437
	pre-miR-25	0.9204	1.1487	0.9309	2.272	1.9181	2.6593	0.8958	1.1982	0.906	3.0131	2.6617	3.8265	0.7774	1.3127	0.9099	2.8943	2.554	2.0698
	miR-25-3p	1.1164	1.0813	0.8024	9.8082	8.4774	6.8497	1.0953	1.0609	0.8438	6.8048	6.6631	8.8067	1.0882	1.1296	0.7821	5.8854	8.1498	4.9905
	Fig 2b
		HPDE6-C7						PANC-1						BXPC-3
		0	0.1	1	10	100		0	0.1	1	10	100		0	0.1	1	10	100
	miR-25-3p	0.0014	0.0029	0.0058	0.0088	0.0116		0.0018	0.0029	0.0042	0.0074	0.0111		0.0038	0.0049	0.0057	0.0106	0.0089
		0.0013	0.0018	0.0037	0.0083	0.0134		0.0013	0.0029	0.0035	0.007	0.0097		0.0031	0.0049	0.0061	0.0084	0.0122
		0.0011	0.0021	0.003	0.0091	0.01		0.0019	0.0028	0.0041	0.0071	0.0119		0.003	0.0054	0.0066	0.0096	0.0094
	METTL3	0.016	0.032	0.0576	0.0927	0.1273		0.0182	0.0923	0.1116	0.0671	0.1603		0.0348	0.0456	0.1173	0.1514	0.1684
		0.0169	0.03	0.0499	0.1179	0.1384		0.0329	0.0737	0.0602	0.099	0.1729		0.0147	0.0285	0.0858	0.1037	0.1635
		0.0179	0.023	0.0628	0.0875	0.1621		0.0259	0.0548	0.0813	0.1239	0.1197		0.0204	0.0662	0.0566	0.146	0.1785
	Fig 2c
	HPDE6-C7
	CTR			METTL3			siNC			METTL3-si1			METTL3-si2
	pri-miR-25	pre-miR-25	miR-25-3p	pri-miR-25	pre-miR-25	miR-25-3p	pri-miR-25	pre-miR-25	miR-25-3p	pri-miR-25	pre-miR-25	miR-25-3p	pri-miR-25	pre-miR-25	miR-25-3p
	1.0628	0.9292	0.9862	0.2014	3.4922	2.4451	0.9252	1.0311	0.9659	2.5989	0.4275	0.2952	2.3261	0.288	0.2269
	0.9317	0.9959	0.9999	0.1879	4.2402	2.3783	0.8397	1.0239	1.0352	2.9647	0.3671	0.2994	2.375	0.3263	0.2774
	1.0055	1.0748	1.0139	0.2014	4.0674	2.6943	1.1157	1.0898	1.0139	2.8638	0.2961	0.2465	2.8048	0.313	0.4061
	PANC-1
	CTR			METTL3			siNC			METTL3-si1			METTL3-si2
	pri-miR-25	pre-miR-25	miR-25-3p	pri-miR-25	pre-miR-25	miR-25-3p	pri-miR-25	pre-miR-25	miR-25-3p	pri-miR-25	pre-miR-25	miR-25-3p	pri-miR-25	pre-miR-25	miR-25-3p
	1.1532	1.0036	1.0606	0.4077	3.7714	2.0775	1.0538	1.0176	1.0606	2.8592	0.419	0.4103	2.8003	0.5415	0.449
	0.8383	0.9761	0.9297	0.3177	3.0634	2.2577	0.88	0.8616	1.098	2.1519	0.478	0.4914	2.421	0.3242	0.5266
	1.0109	1.0246	1.0104	0.35	3.7977	2.6849	0.9238	1.0389	1.0104	2.9193	0.4368	0.2457	2.137	0.5529	0.5017
	BXPC-3
	CTR			METTL3			siNC			METTL3-si1			METTL3-si2
	pri-miR-25	pre-miR-25	miR-25-3p	pri-miR-25	pre-miR-25	miR-25-3p	pri-miR-25	pre-miR-25	miR-25-3p	pri-miR-25	pre-miR-25	miR-25-3p	pri-miR-25	pre-miR-25	miR-25-3p
	1.2165	1.1635	0.9657	0.2648	3.2008	1.8145	0.9156	1.1084	0.9657	2.2859	0.2532	0.5033	2.3829	0.2115	0.5175
	1.023	0.9128	0.9997	0.2211	3.3833	2.4109	0.7183	0.9852	1.0067	1.8826	0.2085	0.3659	1.7204	0.1376	0.3163
	0.7699	0.9192	1.035	0.2436	3.0492	1.7649	1.0664	0.9716	1.0278	2.1776	0.2071	0.3685	2.1928	0.1385	0.532
	Fig 2d
		HPDE6-C7
		Control						siMETTL3-#1						siMETTL3-#2
		DMSO			CSC			DMSO			CSC			DMSO			CSC
	miR-25-3p	0.001444	0.001297	0.000704	0.011551	0.013377	0.0099558	0.000818	0.000644	0.000631	0.000719	0.000939	0.000618	0.000606	0.00048	0.000615	0.000541	0.000664	0.0007211
		PANC-1
		Control						siMETTL3-#1						siMETTL3-#2
		DMSO			CSC			DMSO			CSC			DMSO			CSC
	miR-25-3p	0.002087	0.00131	0.001881	0.011119	0.009651	0.011919	0.000927	0.000767	0.000721	0.00073	0.001203	0.000568	0.000476	0.000589	0.000791	0.000529	0.00114	0.00078
		BXPC-3
		Control						siMETTL3-#1						siMETTL3-#2
		DMSO			CSC			DMSO			CSC			DMSO			CSC
	miR-25-3p	0.003803	0.003076	0.002991	0.008935	0.012212	0.009355	0.002613	0.001783	0.001191	0.002209	0.002145	0.001073	0.001998	0.001403	0.001706	0.001964	0.001661	0.00201
	Fig 2g
	DMSO						CSC
	HPDE6-C7	PANC-1	BXPC-3	HPDE6-C7	PANC-1	BXPC-3	HPDE6-C7	PANC-1	BXPC-3	HPDE6-C7	PANC-1	BXPC-3
	DNMT1			IgG			DNMT1			IgG
	0.2717	0.1989	0.1975	3.41e-05	3.731e-05	2.808e-05	0.0559	0.0616	0.0587	3.757e-05	3.629e-05	2.731e-05
	0.3345	0.2253	0.1604	4.316e-05	3.53e-05	3.68e-05	0.0579	0.089	0.0439	4.027e-05	3.481e-05	3.579e-05
	0.4383	0.1768	0.2736	3.159e-05	4.562e-05	1.624e-05	0.0379	0.0501	0.0361	3.294e-05	4.468e-05	2.566e-05
	DMSO						CSC
	HPDE6-C7	PANC-1	BXPC-3	HPDE6-C7	PANC-1	BXPC-3	HPDE6-C7	PANC-1	BXPC-3	HPDE6-C7	PANC-1	BXPC-3
	DNMT3a			IgG			DNMT3a			IgG
	0.366	0.1961	0.2755	2.114e-05	4.53e-05	3.203e-05	0.1528	0.0364	0.0424	4.789e-05	3.579e-05	3.138e-05
	0.4538	0.1934	0.2003	3.604e-05	4.756e-05	3.34e-05	0.1731	0.0382	0.0415	3.944e-05	4.658e-05	3.271e-05
	0.395	0.1908	0.2045	2.927e-05	4.626e-05	2.548e-05	0.0583	0.0675	0.029	3.89e-05	4.499e-05	2.584e-05
	DMSO						CSC
	HPDE6-C7	PANC-1	BXPC-3	HPDE6-C7	PANC-1	BXPC-3	HPDE6-C7	PANC-1	BXPC-3	HPDE6-C7	PANC-1	BXPC-3
	DNMT3b			IgG			DNMT3a			IgG
	0.1661	0.2624	0.3036	3.836e-05	4.256e-05	2.638e-05	0.1948	0.2698	0.3231	3.863e-05	4.169e-05	2.281e-05
	0.1539	0.3276	0.1805	3.554e-05	3.433e-05	2.731e-05	0.2207	0.3415	0.1921	3.654e-05	3.363e-05	2.675e-05
	0.1119	0.2349	0.1856	3.386e-05	4.14e-05	2.361e-05	0.0947	0.1466	0.2365	3.316e-05	4.083e-05	2.313e-05
	Fig 2h							Fig 2i
	DNMT1		DNMT3a		DNMT3b			HPDE6-C7
	Non-smoker	Smoker	Non-smoker	Smoker	Non-smoker	Smoker		METTL3			miR-25-3p
	0.3885	0.0131	0.1957	0.0964	0.0161	0.0212		siControl	siNFIC-#1	siNFIC-#2	siControl	siNFIC-#1	siNFIC-#2
	1.0962	0.1234	0.3877	0.1088	0.1116	0.088		1.1117	0.4331	0.3849	1.1119	0.347	0.4127
	0.7903	0.3247	0.6946	0.043	0.0873	0.077		0.8367	0.3542	0.4361	0.814	0.3797	0.5187
	0.8726	0.0655	0.814	0.0483	0.1049	0.1345		1.0517	0.2211	0.4097	1.0741	0.3375	0.5011
	0.2777	0.1103	0.6936	0.1465	0.1466	0.1138		PANC-1
	0.3313	0.0487	0.3699	0.0625	0.0663	0.0518		METTL3			miR-25-3p
	0.2076	0.0264	0.2359	0.0386	0.0047	0.018		siControl	siNFIC-#1	siNFIC-#2	siControl	siNFIC-#1	siNFIC-#2
	0.1343	0.1275	0.2443	0.1434	0.0889	0.0666		0.9768	0.2141	0.2581	1.0785	0.293	0.1742
	0.2875	0.1378	0.4401	0.0906	0.1192	0.0058		1.0397	0.2945	0.2635	0.7895	0.3206	0.438
	0.5851	0.2423	0.2381	0.0607	0.0741	0.0173		0.9836	0.1403	0.1452	1.1321	0.285	0.4231
	0.3709	0.0125	0.1868	0.092	0.0154	0.0202		BXPC-3
	1.1484	0.1292	0.4061	0.114	0.1169	0.0922		METTL3			miR-25-3p
	0.9141	0.6686	0.8527	0.1506	0.1098	0.1409		siControl	siNFIC-#1	siNFIC-#2	siControl	siNFIC-#1	siNFIC-#2
	0.2651	0.1053	0.6622	0.1399	0.14	0.1086		1.092	0.3969	0.2026	1.1578	0.2148	0.3038
	0.347	0.5511	0.3875	0.1655	0.0695	0.0542		0.9441	0.4284	0.4921	0.9339	0.3664	0.3189
	0.1982	0.0252	0.2252	0.2369	0.0045	0.0172		0.9639	0.2495	0.4623	0.9084	0.3124	0.3689
	0.7545	0.31	0.6632	0.3411	0.0833	0.0735
	0.1407	0.1335	0.2559	0.1502	0.0931	0.0698
	Fig 2j
	DMSO						CSC
	HPDE6-C7	PANC-1	BXPC-3	HPDE6-C7	PANC-1	BXPC-3	HPDE6-C7	PANC-1	BXPC-3	HPDE6-C7	PANC-1	BXPC-3
	NFIC			IgG			NFIC			IgG
	0.0928	0.1731	0.1142	9e-08	1.7e-07	1.3e-07	0.3186	0.3253	0.4175	1.5e-07	3.1e-07	4e-07
	0.078	0.1276	0.1134	7e-08	2.4e-07	9e-08	0.395	0.3869	0.4005	1.9e-07	5e-08	3.8e-07
	0.1349	0.1539	0.0679	1.3e-07	1.5e-07	2.6e-07	0.4538	0.3816	0.6199	1.1e-07	3.6e-07	1.5e-07
	Fig 2k
	NFIC
	Non-smoker	Smoker
	0.9751	0.8139
	0.2835	0.8075
	0.5573	0.47
	1.9053	2.2558
	0.7043	1.4621
	1.3032	2.2662
	0.5347	0.8853
	0.2452	0.6264
	0.3855	1.606
	0.7467	0.8985
	0.7859	2.0254
	0.5233	1.2779
	0.7294	1.7266
	0.5421	2.4867
	0.7903	1.6437
	0.4263	2.9276
	0.1288	0.5744
	0.5738	1.8712

## Sheet: Fig 3
	Fig 3b			Fig 3c						Fig 3f
	MeRIP-[m6A] pri-miR-25			PANC-1		BXPC-3				pre-miR-25			miR-25-3p			pri-miR-25
	Normal tissue	Cancer tissue		DMSO	CSC	DMSO	CSC			A	m6A		A	m6A		A	m6A
	0.3598	0.5824		0.2221	0.604	0.2197	0.4726			1	2.8		1.2135	1.8269		1.2577	0.5855
	0.3092	0.727		0.1438	0.5752	0.1231	0.5229			1	2.2		0.9525	2.3746		0.8573	0.6899
	0.3598	0.6974		0.1199	0.4054	0.2189	0.3737			1	2.9		0.834	2.5982		0.885	0.3449
	0.2625	0.8658
	0.3487	0.6598
	0.5526	0.3516		Fig 3d						Fig 3h
	0.3869	0.4353		PANC-1						pre-miR-25			miR-25-3p			pri-miR-25
	0.1312	0.5625		Control	METTL3-OE	siControl	METTL3-si#1	METTL3-si#2		m6A_WT	m6A_mut		m6A_WT	m6A_mut		m6A_WT	m6A_mut
	0.6721	0.3241		0.18	0.6628	0.1718	0.0518	0.035		1	0.4		1.13	0.3822		0.8557	1.907
	0.51	0.3359		0.1365	0.726	0.1514	0.0564	0.0427		1.4	0.6		0.8151	0.6084		1.3721	2.5937
	0.1285	0.8467		0.1664	0.5994	0.1056	0.0469	0.0473		1.2	0.5		1.0549	0.5343		0.7722	1.5839
	0.3516	0.1507		BXPC-3
	0.4321	0.1953		Control	METTL3-OE	siControl	METTL3-si#1	METTL3-si#2
	0.3009	0.9461		0.2061	0.4961	0.1625	0.0557	0.065
	0.4508	0.3366		0.1427	0.5603	0.2104	0.0341	0.0823
	0.583	0.9329		0.2247	0.6877	0.2823	0.0593	0.0391
	0.3108	0.8438
	0.7592	0.4724
	0.4994	0.509
	0.3926	0.4763
	0.2501	0.574
	0.5215	0.5671
	0.4156	1.0755
	0.7181	0.3388
	0.4264	0.7686
	0.3091	0.2543
	0.5844	0.3044
	0.566	0.5735
	0.453	0.3169
	0.1262	0.3397
	0.4023	0.5745
	0.5754	0.2452
	0.7379	0.8917
	0.3413	0.3014
	0.3928	1.0666
	0.4494	0.5217
	0.322	0.8018
	0.7043	0.2966
	0.4195	0.532
	0.7404	0.3077
	0.631	0.6358
	0.2453	0.3611
	0.1624	0.1854
	0.1688	0.5641
	0.3143	0.3432
	0.3402	0.2235
	0.5137	0.286
	0.1929	0.2729
	0.665	0.1301
	0.4955	0.498
	0.1266	0.3857
	0.3937	0.138
	0.1534	0.2798
	0.5489	0.3857
	0.1472	0.1806
	0.1033	0.1275
	0.1777	0.2759
	0.1926	0.1195
	0.136	0.3404
	0.3862	0.3804
	0.4569	0.2817
	0.1299	0.3052
	0.1301	0.3192
	0.14	0.2977
	0.51	0.4646
	0.3324	0.3585
	0.571	0.1267
	0.3805	0.4626
	0.2717	0.3936
	0.5102	0.2885
	0.6679	0.2095
	0.3069	0.3213
	0.138	0.65
	0.3554	0.1379
	0.3538	0.4599
	0.337	0.371
	0.1297	0.482
	0.7011	0.191
	0.2689	0.2982
	0.2486	0.2018
	0.1325	0.5602
	0.1399	0.6082
	0.6442	0.2623
	0.1742	0.9386
	0.2744	0.8743
	0.6056	0.3642
	0.3433	0.5909
	0.2773	0.3268
	0.4619	0.2077
	0.177	0.1949
	0.1563	0.4405
	0.3181	0.3993
	0.2423	0.7572
	0.3182	0.284
	0.1343	0.1519
	0.185	0.3212
	0.2958	0.2317
	0.1618	0.832
	0.1284	0.996
	0.1763	0.263
	0.1368	0.1928
	0.3041	0.3804

## Sheet: Fig 4
	Fig 4c
	PANC-1
	Input	NKAP	DGCR8	DROSHA	IgG
	1	0.2624	0.1661	0.1571	0.0099
	1	0.2161	0.2466	0.083	0.0023
	1	0.3186	0.3143	0.1058	0.0069
	BXPC-3
	1	0.2333	0.1908	0.1696	0.0098
	1	0.3186	0.2912	0.1029	0.0059
	1	0.178	0.25	0.1507	0.0035
	Fig 4h
	PANC-1
	pri-miR-25			pre-miR-25			miR-25-3p
	siControl	siNKAP-#1	siNKAP-#2	siControl	siNKAP-#1	siNKAP-#2	siControl	siNKAP-#1	siNKAP-#2
	1.0414	2.2479	2.865	1.052	0.6387	0.4423	1.0135	0.4291	0.6971
	0.9386	2.1266	2.7867	0.9032	0.5297	0.4611	0.9588	0.5174	0.6282
	1.02	2.4092	2.4598	1.0448	0.6084	0.3932	1.0277	0.521	0.6549
	BXPC-3
	pri-miR-25			pre-miR-25			miR-25-3p
	siControl	siNKAP-#1	siNKAP-#2	siControl	siNKAP-#1	siNKAP-#2	siControl	siNKAP-#1	siNKAP-#2
	1.0691	1.9951	1.9813	1.0158	0.3592	0.4739	0.8855	0.5451	0.4074
	1.0256	2.0512	2.4562	0.9029	0.3542	0.3693	0.9623	0.5965	0.3854
	0.9053	2.3237	2.1832	1.0812	0.393	0.4183	1.1523	0.5413	0.4615
	Fig 4i
	PANC-1							BXPC-3
	NKAP-RIP			IgG-RIP				NKAP-RIP			IgG-RIP
	siControl	METTL3-si#1	METTL3-si#2	siControl	METTL3-si#1	METTL3-si#2		siControl	METTL3-si#1	METTL3-si#2	siControl	METTL3-si#1	METTL3-si#2
	1.0798	0.118	0.092	0.0168	0.0177	0.0227		0.9625	0.1812	0.192	0.002	0.006	0.0057
	0.9328	0.086	0.088	0.0054	0.0089	0.0079		0.9171	0.2863	0.188	0.0043	0.0025	0.0078
	0.9873	0.108	0.069	0.0018	0.0055	0.0048		1.1205	0.2871	0.269	0.0012	0.0012	0.0048
	DGCR8-RIP			IgG-RIP				DGCR8-RIP			IgG-RIP
	siControl	METTL3-si#1	METTL3-si#2	siControl	METTL3-si#1	METTL3-si#2		siControl	METTL3-si#1	METTL3-si#2	siControl	METTL3-si#1	METTL3-si#2
	1.1436	0.244	0.245	0.0049	0.002	0.0058		0.8691	0.2501	0.3842	0.0049	0.0059	0.0079
	0.9903	0.075	0.128	0.0043	0.0017	0.0021		1.1605	0.1107	0.1484	0.0068	0.0022	0.0039
	0.8661	0.263	0.173	0.0015	0.0056	0.0006		0.9704	0.2633	0.2728	0.0017	0.0079	0.0071
	Fig 4j
	PANC-1							BXPC-3
	DGCR8-RIP			IgG-RIP				DGCR8-RIP			IgG-RIP
	siControl	siNKAP-#1	siNKAP-#2	siControl	siNKAP-#1	siNKAP-#2		siControl	siNKAP-#1	siNKAP-#2	siControl	siNKAP-#1	siNKAP-#2
	1.0317	0.2384	0.2718	0.0039	0.0051	0.004		0.8412	0.2673	0.1718	0.0102	0.0099	0.0021
	0.8818	0.1673	0.1799	0.0016	0.0104	0.0093		1.0284	0.2332	0.1899	0.0077	0.0058	0.0056
	1.0864	0.1332	0.1566	0.0024	0.006	0.0068		1.1304	0.1259	0.1301	0.0086	0.0088	0.0005
	Fig 4k
		PANC-1							BXPC-3
		DMSO			CSC				DMSO			CSC
	siControl	0.002318	0.002045	0.001514	0.01211	0.010088	0.009436	siControl	0.003206	0.002483	0.003523	0.008882	0.011692	0.014502
	siNKAP-#1	0.000504	0.000553	0.000827	0.0006	0.000866	0.000446	siNKAP-#1	0.001528	0.001131	0.001673	0.001236	0.000853	0.001862
	siNKAP-#2	0.000618	0.000658	0.000994	0.000892	0.000577	0.001029	siNKAP-#2	0.000843	0.00145	0.000616	0.001653	0.001284	0.000631

## Sheet: Fig 5
	Fig 5c
	PANC-1		BXPC-3
	NKAP-CLIP		NKAP-CLIP
	DMSO	CSC	DMSO	CSC
	0.3869	0.9202	0.361	0.8351
	0.3035	1.366	0.2132	0.9526
	0.2365	1.1251	0.2088	0.722
	Fig 5d
	PANC1_NKAP-CLIP					BXPC-3_NKAP-CLIP
	control	METTL3-OE	siControl	siMETTL3-1	siMETTL3-2	control	METTL3-OE	siControl	siMETTL3-1	siMETTL3-2
	0.2932	1.2226	0.3368	0.0412	0.0424	0.2285	0.717	0.1768	0.028	0.0232
	0.3143	1.6133	0.4147	0.0769	0.0484	0.1934	0.6156	0.2222	0.0292	0.023
	0.2932	1.6818	0.2952	0.0321	0.0354	0.1604	0.8123	0.2466	0.0266	0.0515

## Sheet: Fig 6
	Fig 6a
	PANC-1
	PHLPP2 3'UTR-1					PHLPP2 3'UTR-2
	No miRNA	miRNA control	miR-25 1pmol	miR-25 5pmol	miR-25 50pmol	No miRNA	miRNA control	miR-25 1pmol	miR-25 5pmol	miR-25 50pmol
	2.2185	2.1051	1.8568	1.3158	0.7729	4.4856	3.2856	2.6786	2.0031	1.3263
	2.3455	2.2018	1.8529	1.6509	0.7778	3.4915	3.4889	4.4348	2.1969	1.3105
	2.5504	2.4705	1.6684	1.2579	0.6409	3.996	4.9993	3.2172	2.2548	1.7399
	2.1985	2.1548	1.8771	1.2604	0.6559	3.1159	4.0559	3.1158	2.2458	1.7428
	2.3841	2.3841	1.6685	1.584	0.7156	3.0781	3.3872	3.37	2.1	1.3184
	2.6626	2.5437	1.8706	1.221	0.7255	4.8568	4.5276	3.1665	2.2503	1.7413
	BXPC-3
	PHLPP2 3'UTR-1					PHLPP2 3'UTR-2
	No miRNA	miRNA control	miR-25 1pmol	miR-25 5pmol	miR-25 50pmol	No miRNA	miRNA control	miR-25 1pmol	miR-25 5pmol	miR-25 50pmol
	4.0669	4.6699	3.9322	2.8006	1.6351	4.98	3.18	3.3552	2.9569	1.127
	3.9506	4.4051	3.846	2.6308	1.6434	5.4169	4.8169	4.7271	1.5138	1.1689
	4.7684	3.8008	2.3673	2.6314	1.7833	4.8444	5.3444	3.4918	2.9924	1.4801
	4.0675	4.6717	2.5442	2.6012	1.7222	3.5919	3.8919	2.4672	2.4466	1.4824
	3.8772	4.4034	3.0134	2.6496	1.6951	4.7484	4.2484	3.8211	2.0303	1.3556
	4.8565	3.802	3.0554	2.642	1.5878	4.3681	4.3681	2.9795	2.4195	1.0423
	Fig 6b
	PANC-1								BXPC-3
	PHLPP2 3'UTR-1				PHLPP2 3'UTR-2				PHLPP2 3'UTR-1				PHLPP2 3'UTR-2
	No miRNA	miRNA control	miR-25	miR-25 inhibitor	No miRNA	miRNA control	miR-25	miR-25 inhibitor	No miRNA	miRNA control	miR-25	miR-25 inhibitor	No miRNA	miRNA control	miR-25	miR-25 inhibitor
	2.4243	2.7087	1.2074	3.1493	3.6818	3.0669	1.7659	5.5864	3.5455	4.9111	2.2471	5.5734	4.9804	3.7132	2.7569	6.4652
	3.0473	2.3105	1.1263	5.46	3.4889	4.5991	2.1969	5.2895	3.511	4.2885	2.0614	5.3899	3.5166	4.8581	1.7038	5.3104
	2.3076	2.7405	0.9873	3.7558	5.2254	4.8243	2.5856	6.8473	4.7657	3.6939	1.6314	7.4295	4.8444	3.7973	1.3924	5.8507
	2.6907	2.2811	1.0642	3.6329	3.5292	4.3186	2.2458	6.1019	4.2429	4.6125	1.5127	6.7966	3.8919	3.8482	1.4466	4.9916
	3.1918	2.0822	1.1654	3.715	3.9872	3.7061	1.5247	6.6141	3.7814	4.6429	1.6496	4.9862	4.9795	3.6398	2.3949	7.1035
	1.9448	2.8572	1.2728	4.1458	4.5582	4.6143	2.2135	7.2056	4.5036	3.9243	1.9537	5.0738	4.5173	4.8667	2.444	7.3963
	Fig 6c
	PANC-1								BXPC-3
	PHLPP2 3'UTR-1				PHLPP2 3'UTR-2				PHLPP2 3'UTR-1				PHLPP2 3'UTR-2
	No miRNA	miRNA control	WT + miR-25 5 pmol	mut + miR-25 5 pmol	No miRNA	miRNA control	WT + miR-25 5 pmol	mut + miR-25 5 pmol	No miRNA	miRNA control	WT + miR-25 5 pmol	mut + miR-25 5 pmol	No miRNA	miRNA control	WT + miR-25 5 pmol	mut + miR-25 5 pmol
	2.3477	2.5051	0.8568	2.7632	4.7899	3.2856	1.7031	3.8832	4.0675	3.6717	1.8006	4.2322	4.8497	3.8447	1.3939	5.466
	2.6455	2.2018	0.9751	2.7651	3.4858	3.4889	1.8017	4.1119	4.951	4.4034	1.6308	3.846	3.8878	3.8916	1.4451	5.5175
	2.4566	2.2405	0.8684	1.8158	3.9998	5.0993	2.8548	4.4474	4.7657	3.802	1.6314	4.3673	4.9856	3.68	2.7569	4.6849
	2.2185	2.6351	0.8771	1.826	3.0556	4.0559	2.2458	4.4262	4.0718	4.6717	1.6012	4.3442	4.5116	4.8169	1.7038	4.8437
	3.0116	2.8567	0.8685	2.1907	3.9868	3.3872	1.7	3.9976	3.9553	3.4034	1.6496	4.0176	4.8393	4.8403	2.3924	4.0134
	2.2504	2.1205	0.8706	2.2872	3.528	4.5276	1.7503	4.4368	3.7617	4.802	1.6435	4.0511	3.7616	4.8063	1.642	4.0554
	Fig 6d
	PANC-1			BXPC-3
	Control	miR-25 OE	miR-25 KD	Control	miR-25 OE	miR-25 KD
	0.0236	0.0083	0.0753	0.0171	0.0095	0.0391
	0.0191	0.0063	0.1015	0.0122	0.0044	0.0386
	0.0258	0.0098	0.0984	0.0158	0.0057	0.0472
	Fig 6e
	PANC-1								BXPC-3
	miR-25-3p				PHLPP2				miR-25-3p				PHLPP2
	Ago2-RIP		IgG-RIP		Ago2-RIP		IgG-RIP		Ago2-RIP		IgG-RIP		Ago2-RIP		IgG-RIP
	Control	miR-25-3p OE	Control	miR-25-3p OE	Control	miR-25-3p OE	Control	miR-25-3p OE	Control	miR-25-3p OE	Control	miR-25-3p OE	Control	miR-25-3p OE	Control	miR-25-3p OE
	1.001	8.0077	1.672e-05	3.699e-05	0.6526	8.1168	1.297e-05	2.868e-05	0.9766	7.8128	1.66e-05	3.672e-05	1.5185	5.0724	1.154e-05	2.553e-05
	0.8168	7.8936	5.695e-05	2.654e-05	0.5028	6.7499	4.415e-05	2.058e-05	0.8991	8.7938	5.652e-05	2.634e-05	0.4839	6.3103	3.931e-05	1.832e-05
	1.1822	9.4576	6.54e-06	6.68e-06	1.8446	6.4531	4.97e-06	5.18e-06	1.1243	8.0484	6.58e-06	6.63e-06	0.9976	5.0306	4.55e-06	4.61e-06
	Fig 6i
		PANC-1
		Control						miR-25-3p KD						miR-25-3p KD+siPHLPP2
	0	0.371	0.315	0.401	0.387	0.347	0.412	0.247	0.314	0.257	0.279	0.267	0.301	0.278	0.296	0.307	0.347	0.331	0.362
	24	0.398	0.521	0.667	0.607	0.578	0.592	0.387	0.357	0.297	0.247	0.267	0.237	0.407	0.398	0.579	0.612	0.588	0.563
	48	1.024	0.841	0.769	0.907	1.128	1.209	0.579	0.407	0.514	0.478	0.608	0.517	1.148	0.913	0.642	0.882	0.749	0.926
	72	1.547	1.668	1.267	1.553	1.716	1.687	0.971	0.798	0.857	0.838	0.707	0.957	1.357	1.394	1.209	1.572	0.921	1.118
	96	2.416	2.067	2.247	2.852	2.367	1.997	1.549	1.247	1.079	1.179	1.247	1.579	1.817	1.752	1.627	2.037	1.716	1.887
		BXPC-3
		Control						miR-25-3p KD						miR-25-3p KD+siPHLPP2
	0	0.261	0.248	0.292	0.257	0.275	0.268	0.215	0.267	0.278	0.262	0.241	0.301	0.254	0.271	0.249	0.262	0.277	0.261
	24	0.344	0.357	0.364	0.487	0.442	0.374	0.347	0.221	0.297	0.391	0.347	0.306	0.312	0.337	0.297	0.451	0.408	0.394
	48	0.704	0.534	0.524	0.547	0.526	0.498	0.387	0.324	0.401	0.448	0.317	0.584	0.614	0.527	0.508	0.513	0.497	0.507
	72	0.874	0.995	1.101	0.827	0.846	0.967	0.571	0.457	0.561	0.537	0.401	0.527	0.749	0.697	0.802	0.811	0.784	0.897
	96	1.487	1.248	1.788	1.401	1.238	1.419	0.947	0.514	0.791	0.862	0.844	0.788	1.214	1.208	1.513	1.087	1.228	1.017
	Fig 6j
	PANC-1						BXPC-3
	Control	miR-25 KD	miR-25 KD + siPHLPP2	Control	miR-25 KD	miR-25 KD + siPHLPP2	Control	miR-25 KD	miR-25 KD + siPHLPP2	Control	miR-25 KD	miR-25 KD + siPHLPP2
	48	17	36	30	16	22	27	10	20	21	8	14
	52	21	30	25	12	25	24	17	19	18	6	12
	41	22	29	27	13	26	35	13	23	14	11	15

## Sheet: Fig 7
	Fig 7b														Fig 7d
		PANC-1													Non-tumor						PDAC
		DMSO						CSC							Smoker			Nonsmoker			Smoker			Nonsmoker
	0	0.316	0.321	0.335	0.355	0.298	0.304	0.325	0.331	0.365	0.369	0.37	0.366		miR-25	METTL3	PHLPP2	miR-25	METTL3	PHLPP2	miR-25	METTL3	PHLPP2	miR-25	METTL3	PHLPP2
	24	0.453	0.452	0.469	0.456	0.44	0.337	0.524	0.393	0.525	0.529	0.593	0.552		0.1801	0.1934	0.0085	0.2558	0.3047	0.0093	0.4368	0.4217	0.0032	0.3357	0.5776	0.0034
	48	0.348	0.728	0.822	0.805	0.738	0.761	1.075	1.93	1.134	1.229	1.212	1.137		0.1386	0.1807	0.0068	0.2263	0.2691	0.0104	0.2521	0.3912	0.0035	0.5038	0.4857	0.0037
	72	0.869	1.137	1.185	1.194	1.671	1.119	2.455	2.228	2.322	2.722	2.184	1.74		0.2364	0.328	0.0106	0.2138	0.2265	0.008	0.3071	0.23	0.0033	0.4002	0.2715	0.0029
	96	2.387	2.21	2.51	2.369	2.251	1.63	3.651	3.907	3.659	3.352	3.917	2.987		0.1601	0.1957	0.0064	0.1935	0.211	0.0025	0.3481	0.2562	0.004	0.0875	0.2552	0.0035
		BXPC-3													0.2936	0.2094	0.0068	0.2979	0.1615	0.0075	0.4355	0.5952	0.0036	0.1809	0.5336	0.0023
		DMSO						CSC							0.1801	0.3212	0.009	0.0982	0.0891	0.0145	0.4527	0.3496	0.0025	0.0758	0.0576	0.005
	0	0.279	0.306	0.311	0.293	0.289	0.111	0.257	0.105	0.297	0.286	0.314	0.335		0.205	0.1927	0.0107	0.2178	0.2001	0.0106	0.3618	0.2477	0.0035	0.2676	0.4325	0.0029
	24	0.406	0.204	0.2	0.216	0.53	0.437	0.499	0.49	0.409	0.541	0.52	0.518		0.2442	0.2482	0.0053	0.3009	0.1458	0.0069	0.1037	0.3491	0.0029	0.2648	0.3217	0.003
	48	0.215	0.6	0.412	0.637	0.419	0.695	0.795	1.122	1.308	1.005	0.795	0.915		0.242	0.2244	0.0101	0.1984	0.1493	0.0073	0.2116	0.5894	0.0026	0.3032	0.317	0.0031
	72	1.044	0.826	1.112	0.491	0.974	0.757	1.953	1.769	1.718	1.84	1.272	1.37		0.2207	0.2546	0.0076	0.1623	0.1547	0.0065	0.3626	0.252	0.0009	0.37	0.3124	0.0034
	96	1.656	1.755	1.023	1.196	1.403	1.304	2.144	2.196	2.122	2.787	2.831	2.696		0.0238	0.1212	0.0011	0.2608	0.1899	0.0184	0.1118	0.3727	0.003	0.1908	0.4387	0.0007
															0.1916	0.2371	0.002	0.2174	0.2081	0.0161	0.4972	0.4619	0.0025	0.2855	0.3865	0.0033
	Fig 7c														0.1949	0.1604	0.008	0.1493	0.2728	0.0016	0.3689	0.4652	0.0025	0.1289	0.0636	0.002
	PANC-1				BXPC-3										0.1766	0.2624	0.0064	0.2014	0.2572	0.0187	0.3477	0.3407	0.0023	0.2526	0.4012	0.0027
	migration		invasion		migration		invasion								0.2177	0.1903	0.0014	0.2916	0.2037	0.0082	0.4565	0.4433	0.002	0.4289	0.3533	0.0033
	DMSO	CSC	DMSO	CSC	DMSO	CSC	DMSO	CSC							0.3144	0.2594	0.0078	0.2612	0.1544	0.0107	0.3233	0.245	0.0037	0.3198	0.2928	0.0037
	32	108	27	40	27	62	20	32							0.1506	0.2658	0.0035	0.2602	0.1929	0.0077	0.2919	0.3684	0.0006	0.2676	0.2572	0.0032
	45	88	17	32	18	66	17	27							0.0546	0.0295	0.0095	0.0945	0.2063	0.0097	0.3876	0.4517	0.0012	0.4149	0.2854	0.0033
	29	115	21	36	33	77	10	24							0.1213	0.1047	0.0062	0.179	0.1301	0.0061	0.2703	0.4602	0.0016	0.2464	0.2779	0.0004
															0.051	0.1067	0.0059	0.1984	0.053	0.0087	0.2886	0.3419	0.0002	0.4516	0.2222	0.0025
															0.0894	0.1145	0.0007	0.1487	0.1036	0.0062	0.4542	0.346	0.0017	0.3871	0.2513	0.0016
	Fig 7g-i														0.0979	0.1312	0.0024	0.1148	0.0837	0.0033	0.4109	0.4661	0.0032	0.2549	0.2446	0.0013
	METTL3		PHLPP2		p-Akt		p-p70S6K								0.1337	0.2461	0.0108	0.1901	0.0812	0.0068	0.1649	0.143	0.0007	0.3632	0.2547	0.0019
	Non-smoker	Smoker	Non-smoker	Smoker	Non-smoker	Smoker	Non-smoker	Smoker							0.0838	0.1545	0.0085	0.0812	0.0915	0.0068	0.1928	0.131	0.0005	0.1989	0.1843	0.0045
	1.5	1.2	0.5	1	1.7	1.1	1.6	2.2							0.0918	0.0975	0.0201	0.2651	0.0827	0.0106	0.2298	0.1929	0.0027	0.1856	0.2048	0.0067
	1	2.2	1	0.41	0.9	3.5	0.7	2							0.1091	0.0738	0.0147	0.0692	0.1571	0.0009	0.0314	0.0982	0.0013	0.1671	0.2124	0.003
	0.5	1.5	1.6	0.7	0.8	2.8	0.6	2.3							0.1233	0.1087	0.0066	0.0309	0.1537	0.0011	0.1831	0.0391	0.0072	0.0525	0.0564	0.0006
	1.1	2.3	0.6	0.4	1	3	1.4	1.85							0.0388	0.0307	0.0167	0.1902	0.1333	0.0009	0.1702	0.077	0.0005	0.27	0.2599	0.0003
	0.3	1.7	1	0.9	1.1	1.6	0.5	1.7							0.0321	0.1823	0.0016	0.0655	0.132	0.0027	0.0452	0.1337	0.0127	0.2187	0.1682	0.0047
	0.7	3	1.3	0.2	0.8	3	0.5	2.5							0.0321	0.0885	0.0261	0.0998	0.1662	0.0109	0.147	0.1538	0.003	0.1228	0.0769	0.0078
	0.1	0.8	1.1	1.2	0.5	1	0.3	1.5							0.0796	0.1358	0.0084	0.0115	0.1831	0.0098	0.1169	0.0755	0.0147	0.0758	0.0576	0.005
	0.3	2.3	2	0.55	0.6	1.5	0.2	1.95							0.0459	0.2144	0.0058	0.0319	0.121	0.013	0.2437	0.0436	0.0011	0.061	0.1335	0.0068
	1	0.7	0.8	1.6	1	0.5	0.5	0.5							0.0577	0.1097	0.0216	0.2286	0.1069	0.0014	0.0677	0.0587	0.0072	0.5249	0.0459	0.0012
	1.5	2.3	0.4	0.35	1.5	2	1.3	1.6							0.0368	0.1079	0.0204	0.0617	0.0767	0.021	0.0718	0.0578	0.0138	0.1276	0.0754	0.0089
	0.6	1	1	0.7	0.8	0.8	1	1							0.0667	0.0951	0.0161	0.1168	0.1208	0.0169	0.2342	0.1247	0.0088	0.1871	0.132	0.0107
	0.7	2.9	1.6	0.2	1.5	3	1.5	3.1							0.0862	0.0506	0.0123	0.0544	0.1369	0.0186	0.2568	0.0363	0.0061	0.1584	0.0431	0.0041
	0.9	2.2	0.9	0.38	1.1	2.8	1.1	2.1							0.0634	0.0715	0.0084	0.1121	0.1435	0.0135	0.2634	0.1731	0.0045	0.3976	0.1853	0.0077
	1.4	1.1	1	1	1.1	1.3	1.1	0.9							0.0776	0.0983	0.0132	0.0906	0.1042	0.0346	0.4901	0.1454	0.009	0.0946	0.0531	0.0045
	1.5	1.2	0.7	0.4	1.6	1.5	1.4	1.2							0.1111	0.1115	0.0183	0.0593	0.0642	0.0157	0.239	0.1128	0.004	0.5075	0.042	0.0083
	1.8	1.6	0.7	0.5	1.1	1.1	1.1	1.3							0.1271	0.0773	0.0199	0.051	0.1055	0.0083	0.2402	0.1107	0.0076	0.1889	0.0719	0.0042
	0.9	2.3	2	0.6	0.5	1.2	1.2	2.5							0.0992	0.0756	0.0145	0.1131	0.1041	0.0099	0.1409	0.051	0.0115	0.1722	0.0654	0.006
	0.9	2	1.7	0.5	1.5	1.4	1	2.4							0.0923	0.0755	0.0145	0.0886	0.12	0.0163	0.0929	0.0263	0.0092	0.0994	0.1342	0.0067
															0.1168	0.1208	0.0169	0.0437	0.0691	0.0132	0.2337	0.0801	0.0065	0.1335	0.1903	0.005
															0.0478	0.0605	0.0192	0.0908	0.0935	0.0124	0.2032	0.2108	0.0003	0.1623	0.0586	0.0054
															0.3939	0.4676	0.0009	0.0614	0.1202	0.0125	0.7477	0.3952	0.0009	0.2079	0.0722	0.0062
															0.3694	0.4929	0.0022	0.2542	0.1526	0.0051	0.509	0.336	0.0016	0.3731	0.2352	0.0034
															0.1632	0.1965	0.0011	0.0642	0.1082	0.0248	0.5648	0.3814	0.0009	0.1678	0.1221	0.0093
															0.2307	0.3996	0.0006	0.093	0.0561	0.0189	0.5358	0.3448	0.0055	0.1165	0.1601	0.0064
															0.2361	0.1703	0.0036	0.0672	0.1071	0.0162	0.7379	0.4936	0.0006	0.1488	0.0542	0.0063
															0.3553	0.4095	0.0028	0.0987	0.0725	0.012	0.3892	0.2763	0.0058	0.1521	0.0313	0.0059
															0.4624	0.4297	0.0017	0.0987	0.0967	0.0189	0.2918	0.2801	0.006	0.1627	0.0688	0.0046
															0.4029	0.3264	0.001	0.0113	0.0125	0.0202	0.6979	0.3644	0.001	0.1856	0.1286	0.0045
															0.5029	0.3196	0.0007	0.1347	0.1205	0.0314	0.6893	0.2785	0.0012	0.1342	0.057	0.0066
															0.1439	0.2886	0.0011	0.0911	0.0888	0.013	0.7621	0.4032	0.0012	0.0738	0.1248	0.0043
															0.4733	0.3698	0.0004	0.0699	0.1409	0.0134	0.1424	0.2	0.0111	0.1859	0.1251	0.0052
															0.1528	0.3583	0.0038	0.0456	0.1179	0.0227	0.6655	0.2961	0.0009	0.0995	0.1116	0.0046
															0.5638	0.3664	0.0021	0.0874	0.0883	0.0126	0.1664	0.2414	0.007	0.2119	0.1077	0.0043
															0.3796	0.1321	0.002	0.1258	0.0795	0.0182	0.1569	0.2554	0.0067	0.0928	0.1661	0.0061
															0.4161	0.1712	0.0028	0.143	0.2358	0.0054	0.6717	0.4193	0.003	0.2576	0.1374	0.0066
															0.5562	0.1421	0.0007	0.0968	0.0346	0.0068	0.093	0.1447	0.0111	0.5894	0.2374	0.0024
															0.329	0.1554	0.0033	0.1003	0.0532	0.0064	0.1308	0.1586	0.0129	0.3409	0.2042	0.0063
															0.1655	0.4251	0.0028	0.0417	0.0532	0.0095	0.1642	0.2131	0.0093	0.2353	0.1176	0.0192
															0.0697	0.1039	0.0042	0.1938	0.2328	0.0042	0.2069	0.3008	0.0076	0.2639	0.2048	0.0104
															0.2455	0.0667	0.0019	0.0398	0.0333	0.0117	0.4556	0.2241	0.0022	0.3539	0.3508	0.0031
															0.3235	0.357	0.0016	0.1036	0.1758	0.0045	0.2355	0.264	0.0071	0.4798	0.2919	0.0017
															0.0416	0.0604	0.0027	0.1631	0.3442	0.005	0.151	0.1844	0.0111	0.4452	0.2295	0.0069
															0.5413	0.348	0.0003	0.1604	0.2769	0.005	0.139	0.1856	0.0118	0.0514	0.1012	0.0191
																		0.1169	0.2712	0.0054				0.2057	0.1168	0.0098
																		0.027	0.0504	0.0119				0.3088	0.2747	0.0061
																		0.1999	0.2702	0.0042				0.4735	0.2116	0.0071
																		0.085	0.2515	0.0082				0.2619	0.1599	0.0179
																		0.1574	0.2323	0.0045				0.3075	0.2688	0.0073
																		0.0884	0.2263	0.0074				0.216	0.1592	0.0066
																		0.103	0.2041	0.0056				0.2286	0.2511	0.006
																		0.3835	0.3403	0.0038				0.5504	0.2372	0.0064
																		0.0351	0.0361	0.0119				0.2231	0.1382	0.0094
																		0.1571	0.2636	0.0046				0.2636	0.2965	0.006
																		0.1134	0.2204	0.0053				0.3106	0.1859	0.0068
																		0.0961	0.0599	0.007				0.3601	0.3247	0.0025
																		0.011	0.0288	0.017				0.313	0.3295	0.0086
																		0.0846	0.0459	0.0077				0.3191	0.3423	0.0055
																		0.1422	0.2053	0.0048				0.101	0.164	0.012
																		0.2512	0.1993	0.0042				0.5043	0.2722	0.002
																		0.0915	0.226	0.0082				0.0781	0.0699	0.0168
																		0.1688	0.202	0.005				0.4226	0.2017	0.0077
																		0.0502	0.1625	0.0074				0.1615	0.1601	0.0096
																		0.0845	0.1782	0.0082				0.0782	0.0912	0.0187
																		0.0247	0.1685	0.0139				0.0759	0.1208	0.0194
																		0.301	0.0521	0.0038				0.1082	0.1807	0.0109
																		0.0329	0.2062	0.01				0.1272	0.2087	0.0111
																		0.0436	0.061	0.0096				0.0733	0.1271	0.0175
																		0.2547	0.2552	0.0041				0.1031	0.1105	0.0132
																		0.0998	0.0779	0.0062				0.1303	0.1742	0.0087
																		0.0833	0.1059	0.0087				0.1294	0.2416	0.0087
																		0.4145	0.3182	0.0015				0.0757	0.1286	0.0152
																		0.039	0.0611	0.0115				0.1086	0.1435	0.0088
																		0.1316	0.0697	0.0058				0.0909	0.1511	0.0134
																		0.0296	0.1047	0.0127				0.1859	0.1411	0.0113
																		0.0099	0.0398	0.0145				0.0478	0.0471	0.0173
																		0.071	0.106	0.0097				0.1014	0.2028	0.0162
																		0.0182	0.0421	0.0135				0.0364	0.1133	0.0165
																		0.1795	0.1599	0.0044				0.1533	0.1894	0.0143
																		0.0579	0.0664	0.0103				0.0736	0.0453	0.0158
																		0.1003	0.1064	0.0054				0.1229	0.1392	0.0074
																		0.0151	0.0424	0.0143				0.0881	0.0986	0.0059
																		0.0738	0.0543	0.0078				0.0758	0.1437	0.0128
																		0.3986	0.1152	0.0034				0.099	0.1248	0.008
																		0.0144	0.0464	0.0112				0.1394	0.1658	0.0088

## Sheet: Fig S2
	Fig S2a
		HPDE6-C7			PANC-1			BXPC-3
		NC	OE	KD	NC	OE	KD	NC	OE	KD
	miR-25-3p	1.1367	3.3237	0.2637	1.0606	3.8441	0.2998	0.9657	5.4257	0.2001
		1.021	4.1369	0.1326	0.9295	4.0352	0.4109	1.0066	3.3161	0.3415
		0.8423	5.7371	0.0712	1.0099	5.3245	0.2498	1.0277	3.7179	0.1906
	Fig S2b
		HPDE6-C7
	Time（h)	Control						miR-25-3p OE						miR-25-3p KD
	0	0.251	0.279	0.271	0.295	0.294	0.254	0.283	0.25	0.26	0.266	0.231	0.258	0.278	0.296	0.303	0.238	0.241	0.265
	24	0.331	0.285	0.316	0.337	0.339	0.402	0.422	0.485	0.595	0.422	0.426	0.43	0.326	0.308	0.297	0.29	0.291	0.306
	48	0.538	0.612	0.582	0.623	0.621	0.587	0.62	0.701	0.964	0.795	0.811	0.68	0.502	0.492	0.473	0.495	0.325	0.415
	72	0.677	0.914	0.921	0.891	0.897	0.818	1.578	1.194	1.369	1.137	1.279	1.151	0.628	0.695	0.614	0.517	0.626	0.524
	96	1.347	1.138	1.59	1.212	1.133	1.205	2.084	1.901	1.93	2.007	1.758	1.805	0.804	0.767	0.603	0.883	0.882	0.901
		PANC-1
	Time（h)	Control						miR-25-3p OE						miR-25-3p KD
	0	0.427	0.474	0.472	0.376	0.379	0.4	0.332	0.317	0.354	0.313	0.313	0.35	0.287	0.271	0.297	0.247	0.255	0.329
	24	0.371	0.515	0.679	0.615	0.628	0.579	0.737	0.75	0.535	0.745	0.835	0.951	0.373	0.365	0.16	0.348	0.358	0.387
	48	0.964	0.753	0.872	0.93	1.19	1.068	1.246	1.462	1.256	1.318	1.538	1.652	0.613	0.606	0.601	0.632	0.645	0.358
	72	1.561	1.694	1.23	1.473	1.743	1.704	2.165	2.264	1.952	2.325	2.33	2.236	0.839	1.061	0.918	1.075	1.006	0.712
	96	2.395	2.24	2.235	2.564	2.198	1.93	3.611	3.324	3.61	3.253	3.598	2.948	1.474	1.587	0.935	1.239	1.499	1.565
		BXPC-3
	Time（h)	Control						miR-25-3p OE						miR-25-3p KD
	0	0.262	0.268	0.282	0.284	0.283	0.265	0.27	0.263	0.273	0.253	0.244	0.245	0.266	0.282	0.287	0.25	0.255	0.281
	24	0.34	0.352	0.346	0.549	0.343	0.342	0.404	0.386	0.402	0.599	0.398	0.386	0.372	0.201	0.383	0.381	0.379	0.345
	48	0.692	0.526	0.587	0.548	0.517	0.508	0.618	0.895	0.692	0.792	0.974	0.859	0.375	0.303	0.333	0.432	0.329	0.557
	72	0.767	0.938	1.08	0.846	0.891	0.928	1.405	1.611	1.339	1.353	1.218	1.164	0.537	0.475	0.558	0.56	0.368	0.515
	96	1.318	1.269	1.676	1.392	1.214	1.132	2.824	2.043	2.307	2.03	2.117	2.623	0.903	0.684	0.836	0.861	0.876	1.007
	Fig S2c
	HPDE6-C7						PANC-1						BXPC-3
	Migration			Invasion			Migration			Invasion			Migration			Invasion
	NC	OE	KD	NC	OE	KD	NC	OE	KD	NC	OE	KD	NC	OE	KD	NC	OE	KD
	26	84	17	16	28	9	36	108	15	25	37	13	25	55	11	17	29	10
	32	92	14	19	31	10	42	87	22	19	31	11	21	67	15	18	31	8
	22	78	16	15	26	7	28	93	17	18	29	10	32	62	10	12	23	7
	Fig S2d
		PANC-1
	week	Control					miR-25 OE					miR-25 KD
	0	0	0	0	0	0	0	0	0	0	0	0	0	0	0	0
	1	2.25	3.4	0	0	0	17.64	12.13	5.6	6.5	8.23	0	0	0	0	0
	2	11.62	9.04	5.49	4.61	3.67	31.85	23.04	29.16	31.1	28.79	2.16	2.33	0	0	0
	3	84.52	38.77	78.36	42.17	34.4	205.77	134.83	114.87	144.65	344.39	5.49	4.61	10.21	2.36	9.68
	4	249.53	145.2	161.6	144.65	115.34	705	476.28	386.12	521.32	483.18	77.5	72.4	42.12	50.54	30.15
	5	484.5	324.69	330.22	219.82	380.72	1164.08	938.44	1041.96	825.24	770.36	209.62	111.89	96.65	80.72	77.73
		BXPC-3
	week	Control					miR-25 OE					miR-25 KD
	0	0	0	0	0	0	0	0	0	0	0	0	0	0	0	0
	1	2.51	3.09	0	0	0	16.79	9.6	4.7	6.54	9.32	0	0	0	0	0
	2	12.59	7.31	5.54	5.32	5.26	43.25	22.83	30.57	21.81	16.39	3.25	3.05	2.35	0	0
	3	85.2	30.27	30.76	24.5	23.15	200.88	133.68	162.69	124.05	266.31	5.61	6.31	8.53	2.6	8.71
	4	221.53	198.27	189.39	179.82	89.57	635.6	315.58	269.99	349.4	434.2	72.28	72.63	41.74	52.22	15.8
	5	403.35	302.1	276.96	330.3	306.09	929.06	851.67	721.86	921.4	597.71	218.58	155.32	122.58	79.38	84.02
	Fig S2e
	Avg Radiance [p/s/cm²/sr]
	NC	OE	KD
	15190	98100	4390
	13000	119400	5540
	25600	145000	3270
	13400	143900	4860
	10680	113900	2860
				×

## Sheet: Fig S3
	Fig S3b
		HPDE6-C7						PANC-1						BXPC-3
		DMSO			CSC			DMSO			CSC			DMSO			CSC
	METTL3	0.0104	0.0146	0.0109	0.0307	0.0311	0.0428	0.0212	0.0199	0.0225	0.0448	0.0422	0.0349	0.0239	0.0283	0.0201	0.0796	0.0671	0.0854
	METTL14	0.0279	0.0406	0.0326	0.0242	0.0234	0.0311	0.0167	0.0261	0.023	0.0259	0.028	0.0202	0.0299	0.0446	0.0216	0.0257	0.0287	0.0375
	WTAP	0.0531	0.0736	0.0637	0.0454	0.0694	0.0503	0.0203	0.0283	0.0249	0.033	0.0259	0.0242	0.0581	0.0804	0.0711	0.075	0.0607	0.0663

## Sheet: Fig S4
	Fig S4a
	HPDE6-C7
	CTR	METTL3	siNC	METTL3-si1	METTL3-si2
	0.9697	5.0901	1.0393	0.1372	0.1296
	0.9891	5.2532	0.9621	0.126	0.1064
	1.0412	5.8411	1.1407	0.2465	0.2324
	PANC-1
	CTR	METTL3	siNC	METTL3-si1	METTL3-si2
	1.0845	6.9581	1.2806	0.255	0.1686
	0.8525	5.4505	0.9626	0.2296	0.3048
	1.063	5.9638	1.1647	0.2517	0.2373
	BXPC-3
	CTR	METTL3	siNC	METTL3-si1	METTL3-si2
	0.9175	4.1256	1.1463	0.1854	0.2031
	1.1754	4.6729	0.9003	0.1688	0.1579
	0.9071	3.3148	0.9447	0.1574	0.1848
	Fig S4b
		PANC-1			BXPC-3
		NC	NKAP-si1	NKAP-si2	NC	NKAP-si1	NKAP-si2
	NKAP	0.0161	0.0031	0.0013	0.05	0.0116	0.0176
		0.0174	0.002	0.0015	0.0371	0.0088	0.0137
		0.0224	0.002	0.0011	0.0433	0.0106	0.0167

[truncated: 2 more sheets: Fig S5, Fig S7]
